# Supplementary material for: Genome-wide association studies identify OsWRKY53 as a key regulator of salt tolerance in rice
Source: Nat Commun. 2023 Jun 15;14:3550. doi: 10.1038/s41467-023-39167-0 (PMC10272163; doi:10.1038/s41467-023-39167-0)
Supplement: Supplementary file 3 — Supplementary Data 1 [file 41467_2023_39167_MOESM3_ESM.xlsx]

## Sheet: sheet1
		Treatment for ten days
		(C) 0mMNaCl normal conditions (Control)								(S) 140mMNaCl Salt treat								Survival rates	Relative ST-traits (Salt/Control)
	accessions	seeding length	shoot fresh weight (four seedlings)	shoot dry weight (four seedlings)	Na+ Content	K+ Content	Ca2+ Content	Na/K Ratio	Water content	seeding length	shoot fresh weight (four seedlings)	shoot dry weight (four seedlings)	Na+ Content	K+ Content	Ca2+ Content	Na/K Ratio	Water content	Survival rates (recover for ten days)	Relative seeding length	Relative shoot fresh weight	Relative shoot dry weight	Relative Na+ Content	Relative K+ Content	Relative Ca2+ Content	Relative Na/K Ratio	Relative Water content
		SH shoot height(cm)	SFW(g)	SDW(g)	Na(umol/mg)	K(umol/mg)	Ca(umol/mg)	Na/K	H2O	SH shoot height(cm)	SFW(g)	SDW(g)	Na(umol/mg)	K(umol/mg)	Ca(umol/mg)	Na/K	H2O	SR S/C
1	A10	32.3875	0.866	0.123	0.0578804	1.11631	0.0896918	0.0518497	0.857968	15.28	0.308667	0.0746667	1.89102	0.599865	0.096585	3.15241	0.758099	0.647059	0.471787	0.356428	0.607046	32.6712	0.537364	1.07685	60.799	0.883599
2	A1069T	23.1625	0.4765	0.06	0.0666401	1.35703	0.108029	0.0491074	0.874082	13.7429	0.322167	0.0611667	1.56006	0.632706	0.0793675	2.46569	0.81014	0.956522	0.593324	0.676111	1.01944	23.4101	0.466244	0.734687	50.2101	0.926846
3	A12T	27.575	0.645	0.088	0.073579	1.06868	0.100495	0.0688506	0.863566	12.5	0.257	0.0525	1.89703	0.542424	0.0731262	3.49731	0.79572	0.8125	0.453309	0.39845	0.596591	25.7822	0.507566	0.727662	50.7957	0.921435
4	A1T	29.8	0.589	0.092	0.0500203	0.961318	0.0879416	0.0520331	0.843803	15.8714	0.244333	0.0586667	1.36796	0.638106	0.0664572	2.14378	0.759891	0.956522	0.532598	0.414827	0.637681	27.3481	0.663783	0.755697	41.2004	0.900555
5	A47T	33.725	0.865	0.122	0.0532343	1.15398	0.0734249	0.046131	0.85896	15.6375	0.2755	0.066	2.15167	0.65207	0.0634917	3.29976	0.760436	0.569293	0.463677	0.318497	0.540984	40.4189	0.565061	0.864716	71.5303	0.885298
6	JCQ	38.65	0.774	0.109067	0.0778644	0.966813	0.0849684	0.0805372	0.859087	26.88	0.383	0.0670667	0.9777	0.58774	0.0821134	1.66349	0.824891	0.791667	0.695472	0.494832	0.614914	12.5564	0.607915	0.966399	20.655	0.960195
7	L4	28.3	0.6245	0.0875	0.0625063	1.05941	0.0914988	0.0590011	0.859888	18.35	0.317	0.0705	1.49414	0.486188	0.0818004	3.07316	0.777603	0.722222	0.64841	0.507606	0.805714	23.9038	0.458924	0.894005	52.0866	0.904307
8	L5	33.9375	1.082	0.1505	0.0470432	1.03903	0.0745498	0.0452759	0.860906	14.6	0.321	0.066	1.30618	0.518772	0.108164	2.51783	0.794393	0.733333	0.430203	0.296673	0.438538	27.7655	0.499284	1.45089	55.6107	0.92274
9	L6	29.62	0.744333	0.104	0.0689263	1.08391	0.0952215	0.0635902	0.860278	13.1667	0.2425	0.0505	1.86672	0.527056	0.0886434	3.54179	0.791753	0.583333	0.444519	0.325795	0.485577	27.0829	0.486253	0.930918	55.6971	0.920345
10	Nona	57.4	2.006	0.256	0.0509545	1.24004	0.0918858	0.041091	0.872383	31.7	0.765	0.152	0.772867	0.633342	0.0829946	1.2203	0.801307	0.916667	0.552265	0.381356	0.59375	15.1678	0.510743	0.903236	29.6975	0.918527
11	Pokkali	50.8333	2.002	0.245	0.048315	1.19044	0.0945887	0.0405857	0.877622	30.475	0.602	0.126	0.929108	0.615339	0.0801319	1.50991	0.790698	0.909091	0.599508	0.300699	0.514286	19.2302	0.516899	0.847161	37.2031	0.900954
12	Y100T	42.7375	1.064	0.1565	0.0898489	1.05939	0.0765097	0.0848119	0.852914	21.0625	0.194	0.081	3.2729	0.69922	0.0748207	4.68079	0.582474	0.166667	0.492834	0.182331	0.517572	36.4267	0.660021	0.977925	55.1902	0.682923
13	Y101T	49.6375	1.626	0.244	0.0504637	1.04261	0.0801762	0.0484013	0.849938	22.875	0.4285	0.112	1.57808	0.625725	0.0914975	2.522	0.738623	0.25	0.460841	0.26353	0.459016	31.2715	0.600153	1.14121	52.106	0.869031
14	Y107	49.7625	1.2505	0.173	0.0382084	1.07784	0.0755433	0.0354492	0.861655	25.8625	0.251	0.0805	1.83201	0.828631	0.0856218	2.21089	0.679283	0.173913	0.519719	0.20072	0.465318	47.9478	0.768791	1.13341	62.3678	0.788346
15	Y111T	43.0625	1.052	0.163	0.0466212	0.95968	0.0805852	0.0485799	0.845057	20.6857	0.287167	0.0983333	2.96552	0.596775	0.0611689	4.96924	0.657574	0.217391	0.480365	0.272972	0.603272	63.6087	0.621847	0.759059	102.29	0.778142
16	Y113	52.05	1.6485	0.215	0.037411	1.14029	0.0923257	0.0328082	0.869578	25.6	0.229	0.082	1.82024	0.801385	0.281721	2.27137	0.641921	0.333333	0.491835	0.138914	0.381395	48.6553	0.702789	3.05138	69.2317	0.738198
17	Y115T	57.575	2.026	0.304	0.0348606	1.18129	0.0594977	0.0295105	0.849951	26.5	0.476	0.116	1.8346	0.52493	0.064642	3.49493	0.756303	0.576389	0.460269	0.234946	0.381579	52.6266	0.444369	1.08646	118.43	0.889819
18	Y116	41.9333	1.054	0.143	0.0506801	1.11689	0.0899627	0.0453761	0.864326	22.74	0.304667	0.0723333	1.04921	0.769672	0.0788445	1.36319	0.762582	0.1875	0.542289	0.289058	0.505828	20.7026	0.689121	0.876413	30.042	0.882285
19	Y117	42.0125	1.0215	0.1405	0.0562089	1.19192	0.0965849	0.0471584	0.862457	21.4429	0.221667	0.0811667	2.42631	0.572155	0.0986763	4.24065	0.633835	0.477083	0.510392	0.217001	0.577699	43.1659	0.480029	1.02165	89.9235	0.734917
20	Y11T	31.925	0.665	0.0865	0.0843787	1.1782	0.0951648	0.0716164	0.869925	12.8375	0.2245	0.0495	2.20973	0.646886	0.0956111	3.41594	0.77951	0.875	0.402114	0.337594	0.572254	26.1882	0.549044	1.00469	47.6978	0.896066
21	Y120	36.775	0.613	0.0795	0.0841526	1.08227	0.129418	0.0777556	0.87031	17.64	0.227667	0.071	2.44182	0.45504	0.0798665	5.36616	0.688141	0.111111	0.479674	0.371397	0.893082	29.0166	0.420449	0.617119	69.0132	0.790684
22	Y121T	42.2625	1.0075	0.146	0.0380022	0.949666	0.080699	0.0400164	0.855087	23.7	0.376333	0.0743333	1.50922	0.382761	0.0913203	3.94298	0.80248	0.913043	0.560781	0.373532	0.509132	39.714	0.403048	1.13162	98.534	0.938478
23	Y123T	54.8875	2.6185	0.3635	0.0375036	1.12483	0.0693011	0.0333415	0.86118	27.8714	0.559667	0.135833	1.50908	0.651323	0.0831023	2.31694	0.757296	0.666667	0.507792	0.213736	0.373682	40.2383	0.579041	1.19915	69.4913	0.87937
24	Y125	37.2625	0.713	0.1005	0.0638599	0.983999	0.0765328	0.0648983	0.859046	13.65	0.154	0.048	2.42093	0.669902	0.0843957	3.61386	0.688312	0.125	0.36632	0.215989	0.477612	37.91	0.680795	1.10274	55.685	0.801251
25	Y126T	40.55	1.081	0.1675	0.0663603	1.0116	0.0749583	0.0655996	0.845051	21.4857	0.330333	0.0693333	1.67059	0.535866	0.0890371	3.11754	0.790111	0.5	0.529857	0.305581	0.41393	25.1745	0.529724	1.18782	47.5238	0.934986
26	Y127	43.0857	0.922333	0.1295	0.0539495	1.04306	0.0938884	0.0517223	0.859595	21.7875	0.431	0.089	1.34868	0.482739	0.0644547	2.79381	0.793503	0.785714	0.505678	0.467293	0.687259	24.999	0.46281	0.686503	54.0155	0.923113
27	Y128	36.94	0.613	0.0796667	0.0848028	1.00341	0.0757454	0.084515	0.870038	16.4167	0.202	0.054	2.6639	0.502751	0.0714233	5.29864	0.732673	0.4	0.444414	0.329527	0.677824	31.4128	0.501045	0.94294	62.6946	0.842116
28	Y129	51.2	1.2545	0.1655	0.0649606	1.02367	0.0858315	0.0634588	0.868075	22.75	0.292	0.068	1.84571	0.43208	0.082133	4.27168	0.767123	0.666667	0.444336	0.232762	0.410876	28.4127	0.422091	0.95691	67.3143	0.883706
29	Y13	42.0125	0.7135	0.1115	0.0695677	1.0239	0.0750083	0.0679438	0.843728	18.3125	0.249	0.0565	1.08836	0.603832	0.0754022	1.80242	0.773092	0.666667	0.435882	0.348984	0.506726	15.6446	0.589738	1.00525	26.5281	0.916281
30	Y130T	44.8875	1.416	0.2075	0.0707715	1.14115	0.0846454	0.0620176	0.85346	21.3875	0.2785	0.0725	2.11248	0.673007	0.11446	3.13888	0.739677	0.208333	0.476469	0.196681	0.349398	29.8493	0.58976	1.35223	50.6127	0.86668
31	Y131	44.9	1.096	0.148	0.0481654	1.14324	0.0603206	0.0421305	0.864964	20.6375	0.199	0.0585	2.63567	0.711671	0.074893	3.7035	0.70603	0.5	0.459633	0.181569	0.39527	54.7213	0.622503	1.24158	87.9054	0.816254
32	Y132T	44.925	1.221	0.1805	0.0507205	1.07292	0.0723791	0.0472733	0.85217	23.925	0.503	0.1075	2.34056	0.411447	0.0629428	5.6886	0.786282	0.666667	0.532554	0.411957	0.595568	46.1462	0.383483	0.869626	120.334	0.922682
33	Y139T	36.6875	1.075	0.158	0.095483	1.00149	0.0846644	0.0953409	0.853023	21.2571	0.385167	0.101167	3.08386	0.443664	0.0810633	6.95089	0.737343	0.5	0.579411	0.358295	0.640295	32.2975	0.443004	0.957465	72.9056	0.864388
34	Y141	56.6625	2.693	0.385	0.04004	1.03713	0.0943485	0.0386066	0.857037	30.075	0.617	0.1885	2.68127	0.66775	0.0655578	4.01538	0.694489	0.47619	0.530774	0.229113	0.48961	66.9648	0.643845	0.694848	104.008	0.810338
35	Y144T	40.4	1.0695	0.153	0.055458	1.16196	0.0485758	0.0477281	0.856942	19.95	0.198	0.0805	3.16182	0.69314	0.0696785	4.56158	0.593434	0.047619	0.493812	0.185133	0.526144	57.0129	0.596529	1.43443	95.5743	0.692502
36	Y145T	33.7625	0.974	0.1485	0.0874934	0.978232	0.0952223	0.0894403	0.847536	15.0875	0.23	0.059	4.26499	0.567618	0.105707	7.51384	0.743478	0	0.446872	0.23614	0.397306	48.7464	0.580249	1.11011	84.0095	0.877223
37	Y147T	38.7	1.151	0.183	0.0786873	1.03469	0.0812223	0.0760492	0.841008	23.2	0.4435	0.101	0.836828	0.74973	0.0780031	1.11617	0.772266	0.947368	0.599483	0.385317	0.551913	10.6349	0.724594	0.960366	14.677	0.918263
38	Y148T	36.3625	0.851	0.124	0.0676884	1.07216	0.089497	0.0631326	0.854289	21.15	0.3085	0.0785	1.08677	0.754374	0.0985297	1.44063	0.745543	0.75	0.581643	0.362515	0.633065	16.0555	0.7036	1.10093	22.8191	0.872706
39	Y150T	45.9375	2.145	0.316	0.0797238	1.09339	0.0625801	0.0729145	0.852681	27.0143	0.496167	0.1105	2.53133	0.544729	0.0775242	4.64696	0.777293	0.291667	0.588066	0.231313	0.349684	31.7512	0.498203	1.2388	63.7316	0.911587
40	Y151T	40.4625	1.4735	0.233	0.0373141	1.01814	0.0765835	0.0366492	0.841873	20.4875	0.2715	0.0765	1.02061	0.872523	0.0953861	1.16972	0.718232	0.625	0.506333	0.184255	0.328326	27.3519	0.856974	1.24552	31.9168	0.853136
41	Y152T	48.675	1.742	0.27	0.0498619	1.05281	0.0557577	0.0473606	0.845006	23.25	0.4005	0.1065	2.37518	0.473837	0.0604788	5.01266	0.734082	0.681818	0.477658	0.229908	0.394444	47.6353	0.450068	1.08467	105.84	0.868731
42	Y156T	50.4625	1.482	0.206	0.0331054	0.995152	0.0929995	0.0332667	0.860999	23.2875	0.1675	0.075	1.91479	0.565546	0.11926	3.38574	0.552239	0	0.461481	0.113023	0.364078	57.8392	0.568301	1.28238	101.776	0.641393
43	Y160	43.175	0.7425	0.0955	0.064754	1.07068	0.088778	0.0604793	0.87138	13.8	0.143333	0.0488333	2.9453	0.466912	0.106424	6.30805	0.659302	0.166667	0.319629	0.193042	0.511344	45.4845	0.436089	1.19876	104.301	0.756618
44	Y164	48.4	1.1645	0.1535	0.0550121	0.999015	0.0929137	0.0550663	0.868184	27.25	0.5295	0.1185	1.2859	0.417298	0.0709094	3.0815	0.776204	0.782609	0.563017	0.454702	0.771987	23.3749	0.417709	0.763175	55.9598	0.894055
45	Y166	47.3125	0.9825	0.1335	0.0629389	1.11842	0.0564052	0.056275	0.864122	22.4125	0.388	0.0905	1.6114	0.650621	0.0600864	2.4767	0.766753	0.6	0.473712	0.394911	0.677903	25.6025	0.581734	1.06526	44.0107	0.88732
46	Y167	45.975	1.519	0.1855	0.0505373	1.14976	0.0752718	0.0439545	0.87788	23.5	0.442	0.087	1.06966	0.5113	0.0818238	2.09204	0.803167	1	0.511147	0.290981	0.469003	21.1657	0.4447	1.08704	47.5956	0.914894
47	Y169T	34.8625	0.9535	0.143	0.0522203	1.04692	0.0709289	0.0498799	0.850026	20.0875	0.3745	0.0885	1.55096	0.568578	0.0667277	2.7278	0.763685	0.833333	0.576192	0.392764	0.618881	29.7004	0.543096	0.94077	54.6872	0.898425
48	Y170	35.075	0.892	0.126	0.0445856	1.01993	0.0939184	0.0437143	0.858744	22.2125	0.3485	0.084	0.977236	0.686471	0.0995457	1.42357	0.758967	0.695652	0.633286	0.390695	0.666667	21.9182	0.673056	1.05992	32.5652	0.88381
49	Y173T	35.375	0.877	0.125	0.0503018	1.00754	0.0880917	0.0499252	0.857469	20.2571	0.354833	0.0803333	1.7127	0.4576	0.0824394	3.74279	0.773603	1	0.57264	0.404599	0.642667	34.0485	0.454174	0.935836	74.9679	0.902193
50	Y174	34.4	0.5965	0.074	0.0980444	0.929653	0.0914634	0.105463	0.875943	16.15	0.179	0.045	1.7847	0.50812	0.103113	3.51236	0.748603	0.217391	0.469477	0.300084	0.608108	18.203	0.54657	1.12737	33.304	0.854626
51	Y176	50.7375	1.3655	0.1895	0.122085	0.992513	0.0757053	0.123006	0.861223	15.8125	0.2055	0.075	3.39445	0.455887	0.0745645	7.44581	0.635036	0.0833333	0.311653	0.150494	0.395778	27.8039	0.459326	0.984931	60.532	0.737366
52	Y177T	55.6714	2.15017	0.310167	0.0502015	1.03659	0.0812241	0.0484294	0.855748	26.975	0.699	0.165	1.24731	0.60342	0.0728557	2.06706	0.763948	0.665152	0.484539	0.325091	0.531972	24.846	0.582119	0.896971	42.682	0.892726
53	Y179T	38.96	0.990333	0.160333	0.0621373	0.971987	0.0738985	0.0639281	0.838102	24.8	0.3635	0.095	1.87776	0.476856	0.0626685	3.93779	0.738652	0.772727	0.63655	0.367048	0.592516	30.2195	0.490599	0.848035	61.5971	0.881339
54	Y180	45.725	0.939	0.139	0.0707867	0.984355	0.0628667	0.0719117	0.85197	19.4857	0.309	0.077	2.22276	0.379176	0.0656	5.86208	0.750809	0.339286	0.42615	0.329073	0.553957	31.4008	0.385202	1.04348	81.5177	0.881262
55	Y187	32.05	0.868	0.125	0.0502523	1.00135	0.0889894	0.0501846	0.855991	18.225	0.2125	0.082	2.20725	0.641759	0.0750987	3.43938	0.614118	0.333333	0.568643	0.244816	0.656	43.9233	0.640894	0.843907	68.5345	0.717435
56	Y197	29.6875	0.753	0.0965	0.0712708	1.14297	0.0743635	0.0623558	0.871846	16.1	0.357	0.066	1.09203	0.588192	0.0721697	1.8566	0.815126	0.863636	0.542316	0.474104	0.683938	15.3223	0.514617	0.970499	29.7742	0.934943
57	Y205	47.4143	1.47317	0.246667	0.0506964	0.963347	0.0695445	0.0526253	0.83256	23.2625	0.5835	0.1505	1.76128	0.44264	0.0866956	3.97904	0.742074	0.625	0.490622	0.396086	0.610135	34.7418	0.459481	1.24662	75.6108	0.891315
58	Y206T	34.875	0.878	0.125	0.0644849	1.00201	0.0750347	0.0643552	0.857631	21.975	0.359	0.086	1.71475	0.630274	0.075073	2.72064	0.760446	0.708333	0.630108	0.408884	0.688	26.5915	0.629007	1.00051	42.2753	0.886682
59	Y208	39.825	1.0575	0.156	0.0345344	0.984672	0.0759678	0.035072	0.852482	20.6333	0.4455	0.101	1.56894	0.617573	0.0919531	2.54049	0.773288	0.695652	0.5181	0.421277	0.647436	45.4312	0.627187	1.21042	72.4365	0.907102
60	Y211	30.7125	0.803	0.107	0.0855297	1.10585	0.109334	0.0773432	0.86675	18.8286	0.307833	0.0861667	1.71011	0.441707	0.0842161	3.87159	0.720087	0.708333	0.613059	0.383354	0.805296	19.9943	0.399429	0.770266	50.0573	0.83079
61	Y217	26.3875	0.622	0.101	0.0923332	0.978976	0.0946496	0.0943162	0.837621	15.2	0.168	0.061	2.35887	0.645571	0.0969884	3.65393	0.636905	0.166667	0.57603	0.270096	0.60396	25.5474	0.659435	1.02471	38.7413	0.760374
62	Y219T	44.25	1.325	0.1925	0.0522566	1.07909	0.0694013	0.0484266	0.854717	20.3	0.344	0.0745	2.09256	0.586286	0.0726582	3.56917	0.78343	0.826087	0.458757	0.259623	0.387013	40.0439	0.543316	1.04693	73.7027	0.916596
63	Y220T	48.9	1.327	0.1955	0.0488482	1.05514	0.0644431	0.0462955	0.852675	22.2	0.375833	0.078	1.26991	0.566886	0.0638005	2.24016	0.792461	0.956522	0.453988	0.28322	0.398977	25.9971	0.537261	0.990029	48.3882	0.929382
64	Y221	42.0571	1.02233	0.141833	0.0830465	1.06169	0.0638045	0.0782208	0.861265	19.6125	0.2415	0.07	2.37404	0.56811	0.0610503	4.17884	0.710145	0.333333	0.46633	0.236224	0.493537	28.5869	0.535098	0.956833	53.4237	0.824537
65	Y222T	27.475	0.4265	0.0545	0.108462	1.01934	0.113952	0.106405	0.872216	17.32	0.325	0.0733333	1.33607	0.528819	0.0718231	2.52651	0.774359	0.947368	0.630391	0.762016	1.34557	12.3182	0.518786	0.630295	23.7443	0.887807
66	Y229T	43.4125	0.975	0.1425	0.0606384	0.890638	0.0796811	0.0680842	0.853846	17.0286	0.171167	0.0543333	2.3043	0.601674	0.0931036	3.82982	0.682571	0.333333	0.39225	0.175556	0.381287	38.0008	0.675553	1.16845	56.2513	0.799407
67	Y236T	47.225	1.179	0.157	0.0658417	1.14836	0.0969615	0.0573356	0.866836	18.9857	0.347833	0.085	2.064	0.451742	0.0818035	4.56897	0.75563	0.5375	0.402027	0.295024	0.541401	31.3479	0.393382	0.84367	79.6882	0.87171
68	Y239T	44.375	0.958	0.124	0.0925858	1.08932	0.0893366	0.0849943	0.870564	20.6375	0.38	0.074	1.74827	0.487004	0.0731717	3.58985	0.805263	0.75	0.46507	0.39666	0.596774	18.8827	0.447073	0.819057	42.2364	0.924991
69	Y240	48.6375	0.921	0.11	0.087298	1.26815	0.0838027	0.0688387	0.880565	21.8714	0.3885	0.087	1.47174	0.542369	0.0635636	2.71355	0.776062	0.678571	0.449682	0.421824	0.790909	16.8588	0.427684	0.758492	39.4189	0.881323
70	Y242T	37.2375	0.941	0.1255	0.0579751	1.07561	0.0880982	0.0539	0.866631	16.975	0.361	0.082	1.97404	0.533143	0.0710974	3.70264	0.772853	0.843434	0.455858	0.383634	0.653386	34.0497	0.495668	0.807024	68.6946	0.89179
71	Y244T	36.2875	0.792	0.115	0.0760049	1.06891	0.0685049	0.0711049	0.854798	18.0571	0.245333	0.0718333	2.38393	0.596486	0.0958864	3.99663	0.707201	0	0.497613	0.309764	0.624638	31.3655	0.558031	1.3997	56.2075	0.827331
72	Y245T	58.6	2.42	0.303	0.0630123	1.18402	0.0790955	0.053219	0.874793	26.9429	0.430167	0.0941667	1.43999	0.481094	0.0785613	2.99316	0.781093	0.666667	0.459776	0.177755	0.310781	22.8525	0.406322	0.993246	56.2424	0.892888
73	Y247	38.3571	0.835333	0.104333	0.0750973	1.11498	0.0884924	0.0673531	0.8751	14.9143	0.157667	0.0573333	2.18529	0.592996	0.0813293	3.68516	0.636364	0.136364	0.388827	0.188747	0.549521	29.0994	0.531845	0.919054	54.714	0.72719
74	Y248T	44.025	1.064	0.1605	0.0481674	1.17501	0.0774145	0.0409933	0.849154	22.7625	0.405	0.088	1.48232	0.613974	0.0806706	2.41431	0.782716	0.860119	0.517036	0.380639	0.548287	30.7744	0.522528	1.04206	58.8951	0.92176
75	Y250	47.2125	0.809	0.111	0.0655929	1.03495	0.090106	0.0633782	0.862794	21.4125	0.225	0.0535	1.54343	0.605244	0.0951926	2.5501	0.762222	0.75	0.453535	0.278121	0.481982	23.5304	0.584808	1.05645	40.2362	0.883435
76	Y253T	38.775	1.1315	0.163	0.0599397	0.987305	0.0980509	0.0607104	0.855943	25.2625	0.3335	0.1095	2.69897	0.666387	0.0774823	4.05016	0.671664	0.375	0.651515	0.294741	0.671779	45.0281	0.674956	0.790225	66.7127	0.784706
77	Y255	40.9	1.384	0.2095	0.0966372	1.17006	0.0628041	0.0825919	0.848627	19.2571	0.397167	0.0793333	1.2216	0.504554	0.0677809	2.42116	0.800252	0.391304	0.470835	0.28697	0.378679	12.6411	0.431222	1.07924	29.3147	0.942996
78	Y256	42.65	1.571	0.2145	0.0863508	1.07341	0.0788003	0.0804452	0.863463	26.9375	0.4765	0.108	1.67312	0.461675	0.0757482	3.62402	0.773347	0.916667	0.631594	0.30331	0.503497	19.3758	0.430101	0.961268	45.0495	0.895635
79	Y259T	45.2125	1.394	0.2005	0.120747	1.05144	0.0704307	0.114839	0.856169	27.5	0.3745	0.1005	2.25661	0.590086	0.0727566	3.8242	0.731642	0.652174	0.608239	0.268651	0.501247	18.6888	0.561216	1.03302	33.3005	0.854553
80	Y261	42.6625	1.6425	0.2115	0.0816675	1.24923	0.0823018	0.0653743	0.871233	25.0125	0.3785	0.1015	1.97825	0.571907	0.0956111	3.45903	0.731836	0.375	0.586288	0.230441	0.479905	24.2232	0.457808	1.16171	52.9112	0.840001
81	Y274	36.9625	1.496	0.23	0.0607354	1.00694	0.0684525	0.0603168	0.846257	22.3143	0.299	0.092	1.88288	0.740531	0.0770397	2.54261	0.692308	0.555556	0.603701	0.199866	0.4	31.0014	0.735428	1.12545	42.1542	0.818082
82	Y278T	40.4125	1.133	0.1755	0.0682621	0.940824	0.0841523	0.0725557	0.845102	22.9857	0.353667	0.0851667	1.29112	0.581528	0.0875699	2.22021	0.759189	0.608696	0.568777	0.312151	0.48528	18.9141	0.618105	1.04061	30.6001	0.898341
83	Y287	50.75	1.732	0.222	0.0713385	1.08129	0.0821504	0.0659751	0.871824	25.55	0.4975	0.116	1.75663	0.634729	0.0750284	2.76752	0.766834	0.375	0.503448	0.28724	0.522523	24.6238	0.587008	0.913306	41.948	0.879574
84	Y292	51.8857	1.32133	0.193167	0.0600491	0.94795	0.101132	0.0633463	0.853809	28.1125	0.605	0.154	1.32827	0.519544	0.0699866	2.55661	0.745455	0.611111	0.541816	0.457871	0.797239	22.1198	0.548071	0.692035	40.3593	0.873093
85	Y293	46.675	1.3965	0.187	0.100127	1.04444	0.0889246	0.0958664	0.866094	24.6125	0.401	0.109	1.93987	0.516442	0.08164	3.75622	0.72818	0.25	0.527317	0.287146	0.582888	19.3741	0.494468	0.918081	39.1818	0.840763
86	Y2T	31.8875	1.126	0.165	0.0743754	0.992503	0.0893087	0.0749372	0.853464	19.725	0.364	0.086	1.70396	0.61179	0.0917404	2.78521	0.763736	0.5	0.618581	0.323268	0.521212	22.9103	0.616411	1.02723	37.1673	0.894867
87	Y30	49.6125	1.152	0.154	0.0442314	1.02185	0.0759969	0.0432856	0.866319	23.9429	0.417667	0.101167	1.55006	0.631374	0.0609453	2.45505	0.757781	0.818182	0.482597	0.362558	0.656926	35.0442	0.617873	0.801945	56.7175	0.874714
88	Y300T	35.775	1.08	0.145	0.0519582	1.16078	0.0823076	0.0447616	0.865741	23.5375	0.2875	0.103	2.37176	0.801723	0.0957497	2.95833	0.641739	0.208333	0.657932	0.266204	0.710345	45.6474	0.690678	1.16332	66.0907	0.74126
89	Y305	45.375	1.2105	0.163	0.0698465	1.10185	0.108231	0.06339	0.865345	20.9375	0.289	0.087	2.02044	0.650855	0.0961535	3.10428	0.698962	0.181818	0.461433	0.238744	0.533742	28.9268	0.590692	0.888406	48.9711	0.807726
90	Y306	43.125	1.315	0.188	0.038856	0.994353	0.11395	0.0390766	0.857034	26.6625	0.2985	0.1045	1.90405	0.666767	0.0866271	2.85564	0.649916	0.125	0.618261	0.226996	0.555851	49.0027	0.670553	0.760221	73.078	0.758332
91	Y309	29.9	0.802	0.1065	0.0573669	1.08446	0.108207	0.0528989	0.867207	16.2375	0.2295	0.062	1.21168	0.661447	0.0939125	1.83187	0.729847	0.347826	0.54306	0.28616	0.58216	21.1216	0.60993	0.8679	34.6296	0.841607
92	Y31	47.1	0.995	0.132	0.0615654	1.08586	0.0829039	0.0566973	0.867337	22.7857	0.284167	0.0761667	1.73596	0.613219	0.0665578	2.83089	0.731965	0.75	0.483773	0.285595	0.57702	28.197	0.564731	0.80283	49.93	0.843922
93	Y310	48.575	1.4735	0.2	0.0737635	1.08155	0.0898109	0.0682017	0.864269	27.175	0.35	0.1165	2.10109	0.664303	0.0751862	3.16285	0.667143	0.291667	0.559444	0.23753	0.5825	28.4842	0.614214	0.837161	46.375	0.771916
94	Y311	36.2875	1.15	0.148	0.0486565	0.978958	0.103608	0.0497023	0.871304	21.65	0.2025	0.0725	2.37704	0.679478	0.0895697	3.49834	0.641975	0.416667	0.596624	0.176087	0.489865	48.8536	0.694083	0.864502	70.3858	0.736798
95	Y312	48.225	1.496	0.2025	0.0571281	1.13271	0.0740908	0.050435	0.864639	22	0.294	0.074	1.8429	0.596618	0.0930603	3.08892	0.748299	0.666667	0.456195	0.196524	0.365432	32.2591	0.526718	1.25603	61.2455	0.865447
96	Y313	44.3125	1.368	0.1885	0.0583642	0.985527	0.0928807	0.0592213	0.862208	21.4	0.2645	0.0715	2.28805	0.607021	0.094743	3.76931	0.729679	0.625	0.482934	0.193348	0.37931	39.203	0.615935	1.02005	63.6479	0.846291
97	Y314	38.5625	1.4375	0.205	0.0694681	0.946017	0.0942008	0.0734322	0.857391	25.2	0.4135	0.1065	1.95321	0.51969	0.0776154	3.75841	0.742443	0.708333	0.653485	0.287652	0.519512	28.1167	0.549345	0.823935	51.1821	0.865932
98	Y316	44.5	1.5035	0.1895	0.0453513	1.05439	0.0935363	0.0430121	0.873961	26.4125	0.2945	0.0845	1.28837	0.725617	0.105945	1.77555	0.713073	0.208333	0.593539	0.195876	0.44591	28.4086	0.688189	1.13266	41.2802	0.81591
99	Y317T	44.6	1.341	0.204	0.0702933	1.05443	0.0896403	0.0666648	0.847875	25.625	0.426	0.106	1.38594	0.614075	0.0807721	2.25696	0.751174	0.916667	0.574552	0.317673	0.519608	19.7166	0.582377	0.901069	33.8554	0.885949
100	Y321T	38.2	1.247	0.1775	0.0548753	0.968692	0.0911403	0.0566489	0.857658	22.6875	0.4565	0.101	1.44407	0.640151	0.0926555	2.25582	0.778751	0.583333	0.593914	0.366079	0.569014	26.3154	0.66084	1.01663	39.8212	0.907997
101	Y325	37.2375	1.0255	0.1465	0.049981	0.886792	0.100935	0.0563615	0.857143	26.08	0.313667	0.111667	1.95891	0.49787	0.0888763	3.93459	0.643996	0.318182	0.700369	0.305867	0.76223	39.1932	0.561428	0.880528	69.8098	0.751328
102	Y328	31.35	0.7965	0.1145	0.0696106	0.935198	0.0841611	0.074434	0.856246	17.6143	0.202167	0.0708333	1.70084	0.51348	0.0973578	3.31238	0.649629	0.181818	0.561859	0.253819	0.618632	24.4336	0.54906	1.1568	44.5008	0.758694
103	Y331	33.0375	0.737	0.109	0.0547387	0.940022	0.108347	0.0582313	0.852103	19.525	0.263	0.0795	1.51562	0.538159	0.0885581	2.81631	0.697719	0.173913	0.590995	0.356852	0.729358	27.6884	0.572496	0.817353	48.3643	0.818819
104	Y334	26.8625	0.527	0.079	0.0684224	0.898894	0.118829	0.0761185	0.850095	16	0.188	0.0595	2.01589	0.468779	0.113158	4.3003	0.683511	0.458333	0.595626	0.356736	0.753165	29.4624	0.521506	0.952274	56.4948	0.80404
105	Y336	25.3667	0.409333	0.0506667	0.102216	1.17366	0.102487	0.0870915	0.876221	13.8571	0.207333	0.062	1.57538	0.666095	0.0841345	2.3651	0.700965	0.347826	0.546274	0.506515	1.22368	15.4123	0.567538	0.82093	27.1565	0.799986
106	Y337	31.175	0.788	0.1045	0.0558337	1.11627	0.104999	0.050018	0.867386	16.775	0.2465	0.068	1.1462	0.771374	0.077182	1.48592	0.724138	0.73913	0.538091	0.312817	0.650718	20.5288	0.691028	0.735076	29.7077	0.834851
107	Y338T	34.875	0.569	0.0855	0.055242	1.08895	0.0846853	0.0507294	0.849736	19.2	0.26	0.0715	1.71989	0.608093	0.0876899	2.82834	0.725	0.625	0.550538	0.456942	0.836257	31.1338	0.55842	1.03548	55.7534	0.853206
108	Y340T	30.825	0.7945	0.113	0.0616229	1.06329	0.0887646	0.057955	0.857772	17.625	0.2845	0.077	1.80139	0.545255	0.0678962	3.30375	0.72935	0.863636	0.571776	0.358087	0.681416	29.2325	0.512801	0.764902	57.0054	0.850284
109	Y341	27.3375	0.6145	0.081	0.0855152	1.12113	0.133297	0.0762757	0.868186	14.5167	0.252	0.0595	1.35156	0.632277	0.0811656	2.1376	0.763889	0.909091	0.531017	0.41009	0.734568	15.8049	0.563963	0.60891	28.0247	0.879868
110	Y342T	27.9375	0.533	0.082	0.0613815	1.01037	0.105509	0.0607517	0.846154	15.4375	0.214	0.064	1.7117	0.725391	0.0938299	2.35969	0.700935	0.333333	0.552573	0.401501	0.780488	27.8862	0.717948	0.88931	38.8415	0.828377
111	Y343	26.225	0.466	0.066	0.103082	1.52	0.12123	0.0678172	0.858369	16.25	0.25	0.054	1.09286	0.610301	0.071251	1.79069	0.784	1	0.619638	0.536481	0.818182	10.6019	0.401514	0.587733	26.4047	0.91336
112	Y344	31	0.9625	0.125	0.097043	1.14914	0.100334	0.0844487	0.87013	17.875	0.2445	0.0735	1.74968	0.573152	0.0936288	3.05273	0.699387	0.625	0.576613	0.254026	0.588	18.0299	0.498768	0.933169	36.1489	0.803773
113	Y347	26.9125	0.5595	0.0855	0.0936244	1.01288	0.0923151	0.0924338	0.847185	15.7714	0.136833	0.0568333	1.81503	0.560656	0.0977655	3.23732	0.584653	0.0526316	0.586026	0.244564	0.664717	19.3862	0.553527	1.05904	35.0231	0.690112
114	Y348	27	0.419	0.057	0.0712393	1.16183	0.1172	0.0613166	0.863962	18.3625	0.3095	0.075	0.961695	0.611964	0.0811063	1.57149	0.757674	0.73913	0.680093	0.738663	1.31579	13.4995	0.526725	0.692034	25.6291	0.876976
115	Y350	31.25	0.544	0.076	0.0979074	1.0771	0.105214	0.0908995	0.860294	14.5333	0.139333	0.042	1.40982	0.587149	0.108076	2.40112	0.698565	0.235294	0.465067	0.256127	0.552632	14.3995	0.545123	1.02721	26.4151	0.812007
116	Y352	44.25	0.93	0.1285	0.0772554	1.11322	0.0822581	0.0693983	0.861828	19.7286	0.298	0.0766667	1.85094	0.580602	0.0719441	3.18796	0.742729	0.541667	0.445843	0.32043	0.596628	23.9587	0.521553	0.874613	45.9372	0.861807
117	Y353	38.475	0.88	0.112	0.0876074	1.14343	0.103647	0.0766178	0.872727	24.4375	0.3225	0.101	2.12497	0.860855	0.101245	2.46844	0.686822	0.125	0.635153	0.366477	0.901786	24.2555	0.752868	0.976823	32.2175	0.786983
118	Y355	42.1625	0.8515	0.111	0.073615	1.08267	0.0969683	0.0679939	0.869642	20.3625	0.1915	0.0625	2.60491	0.625547	0.0832109	4.16422	0.673629	0.208333	0.482953	0.224897	0.563063	35.3857	0.577781	0.858126	61.244	0.774605
119	Y356	40.5375	0.842	0.1115	0.0705201	1.08324	0.0888748	0.065101	0.867577	19.8	0.313	0.0785	2.10986	0.621443	0.0640459	3.3951	0.749201	0.652174	0.488437	0.371734	0.704036	29.9186	0.573689	0.720631	52.1512	0.863556
120	Y357	44.0375	1.087	0.137	0.0795607	1.16612	0.112612	0.0682267	0.873965	24.1714	0.333	0.0876667	1.4961	0.666177	0.0827424	2.2458	0.736737	0.434783	0.548883	0.306348	0.639903	18.8045	0.571275	0.734755	32.9167	0.842982
121	Y359	30.375	0.6295	0.077	0.0875635	1.2106	0.0998389	0.0723309	0.877681	15.4286	0.341	0.056	1.14925	0.643426	0.0695805	1.78615	0.835777	0.95	0.507937	0.5417	0.727273	13.1248	0.531495	0.696928	24.6941	0.952256
122	Y35T	31.725	0.9785	0.129	0.0766215	1.05443	0.0815801	0.0726665	0.868166	19.1875	0.29	0.0815	1.69346	0.640751	0.0843745	2.64293	0.718966	0.434783	0.604807	0.296372	0.631783	22.1016	0.607678	1.03425	36.3707	0.828143
123	Y362	30.5875	0.5255	0.064	0.093389	1.24988	0.0908061	0.0747182	0.878211	14.4286	0.276833	0.0581667	1.29525	0.656485	0.0637048	1.97301	0.789886	0.809524	0.471715	0.5268	0.908854	13.8694	0.525237	0.701547	26.4061	0.899426
124	Y364T	30.6125	0.9365	0.1275	0.069859	0.974998	0.0750024	0.0716504	0.863855	17.85	0.3045	0.0855	1.89583	0.535772	0.0854947	3.53851	0.719212	0.541667	0.583095	0.325147	0.670588	27.138	0.549511	1.13989	49.3857	0.832561
125	Y366T	27.95	0.6265	0.0835	0.106298	1.22827	0.0905539	0.0865429	0.86672	14.25	0.2435	0.055	2.45155	0.665723	0.0833164	3.68255	0.774127	0.48951	0.509839	0.388667	0.658683	23.0631	0.542001	0.920076	42.5517	0.893169
126	Y368	38.7375	0.919	0.1165	0.0893594	1.23611	0.0899735	0.072291	0.873232	14.3333	0.239	0.058	2.09524	0.637751	0.0847174	3.28537	0.757322	0.454545	0.370012	0.260065	0.497854	23.4474	0.515935	0.941582	45.4464	0.867264
127	Y369T	42.225	1.0325	0.139	0.0783943	1.05502	0.0797357	0.0743063	0.865375	21.1833	0.268	0.064	1.9347	0.559671	0.0799026	3.45686	0.761194	0.695652	0.501678	0.259564	0.460432	24.6791	0.530486	1.00209	46.5218	0.879611
128	Y371T	34.7625	1.063	0.1475	0.0958713	1.0911	0.0902143	0.0878665	0.861242	17.0625	0.1895	0.065	2.38989	0.610402	0.0933129	3.91527	0.656992	0.333333	0.490831	0.178269	0.440678	24.9281	0.559436	1.03435	44.5593	0.762843
129	Y373	28.8	0.8195	0.11	0.0924986	1.23846	0.0825386	0.0746881	0.865772	15.7375	0.3975	0.0655	1.19352	0.68986	0.083605	1.73009	0.83522	0.541667	0.546441	0.485052	0.595455	12.9031	0.557029	1.01292	23.1642	0.964712
130	Y374	27.94	0.601667	0.0793333	0.0997794	1.29584	0.0921578	0.0769997	0.868144	16.6	0.353	0.075	2.07865	0.604505	0.0709044	3.43861	0.787535	1	0.59413	0.586704	0.945378	20.8325	0.466496	0.76938	44.6574	0.907148
131	Y378	31.2875	0.5995	0.0785	0.0700693	1.10946	0.0914217	0.0631561	0.869058	16.2429	0.2045	0.0586667	1.86417	0.584033	0.0908678	3.19189	0.713121	0.478261	0.519148	0.341118	0.747346	26.6047	0.526411	0.993941	50.5397	0.820569
132	Y379	34.4429	0.776167	0.106833	0.10091	1.07885	0.109252	0.0935344	0.862358	17.3	0.222	0.068	2.18485	0.499881	0.0809585	4.37074	0.693694	0.25	0.502281	0.286021	0.636505	21.6515	0.463346	0.741026	46.7287	0.804415
133	Y380	31.175	0.6535	0.0815	0.0827811	1.30182	0.100574	0.0635887	0.875287	17.0857	0.328167	0.059	0.915898	0.670202	0.0887458	1.3666	0.820213	0.875	0.548058	0.502168	0.723926	11.0641	0.514818	0.882392	21.4913	0.937079
134	Y389	27.175	0.596	0.077	0.0750732	1.10277	0.103966	0.0680771	0.870805	15.3857	0.305333	0.063	1.55129	0.548293	0.0821111	2.82931	0.793668	0.681818	0.566172	0.512304	0.818182	20.6637	0.497198	0.78979	41.5603	0.911418
135	Y394T	30.4625	0.657	0.086	0.073278	1.21014	0.0859951	0.0605535	0.869102	15.6	0.3025	0.0615	1.95421	0.609465	0.0964131	3.20643	0.796694	0.536561	0.512105	0.460426	0.715116	26.6684	0.503633	1.12115	52.952	0.916687
136	Y397T	30.0625	0.8665	0.132	0.0882619	1.03175	0.0851669	0.0855458	0.847663	19.5625	0.366	0.083	1.4963	0.605458	0.0800435	2.47136	0.773224	0.818182	0.650728	0.422389	0.628788	16.953	0.586825	0.939843	28.8893	0.912183
137	Y399	51.925	1.828	0.2485	0.0319835	1.13938	0.0940041	0.0280709	0.864059	26.0125	0.402	0.11	1.86793	0.612514	0.0782358	3.04962	0.726368	0.375	0.500963	0.219912	0.442656	58.4031	0.537583	0.832259	108.64	0.840646
138	Y39T	36.0125	0.962	0.118	0.0777918	1.21062	0.0783576	0.0642578	0.877339	15.2857	0.226833	0.0575	2.78157	0.576901	0.0999994	4.82157	0.74651	0.428571	0.424456	0.235793	0.487288	35.7566	0.476533	1.27619	75.0348	0.85088
139	Y3T	37.3875	1.4405	0.2195	0.0624417	0.95234	0.0663785	0.0655667	0.847622	25.6125	0.6745	0.149	1.75618	0.534628	0.0516942	3.28486	0.779096	0.875	0.685055	0.46824	0.678815	28.1251	0.561384	0.778779	50.0996	0.919154
140	Y401T	37.65	1.256	0.182	0.0340548	1.02811	0.0872513	0.0331237	0.855096	17.08	0.274	0.087	2.06006	0.67679	0.0817271	3.04386	0.682482	0.456731	0.453652	0.218153	0.478022	60.4923	0.658285	0.936686	91.8938	0.798135
141	Y403	29.6	0.6415	0.0855	0.0737823	1.13545	0.114965	0.0649808	0.866719	16.225	0.1945	0.058	1.61019	0.546801	0.110239	2.94475	0.701799	0.826087	0.548142	0.303196	0.678363	21.8235	0.481573	0.958888	45.3172	0.80972
142	Y404T	38.6125	1.063	0.162	0.0398362	1.08194	0.0897441	0.0368193	0.847601	21.1	0.4245	0.0875	1.07421	0.65972	0.0879548	1.62828	0.793875	0.666667	0.546455	0.399341	0.540123	26.9657	0.609757	0.980063	44.2237	0.936614
143	Y405	31.2	0.907	0.1255	0.0643114	1.08964	0.103096	0.0590207	0.861632	18.025	0.2375	0.0765	1.95435	0.664697	0.0901073	2.94021	0.677895	0.25	0.577724	0.261852	0.609562	30.3888	0.610014	0.874014	49.8165	0.786757
144	Y406	30.45	0.7665	0.1015	0.0531033	1.05021	0.0943642	0.0505646	0.86758	18.85	0.278	0.0785	1.1213	0.70566	0.0935542	1.58901	0.717626	0.304348	0.619048	0.362688	0.773399	21.1155	0.671925	0.991416	31.4253	0.827158
145	Y409	38.025	1.116	0.1555	0.0394617	1.15655	0.0735482	0.0341202	0.860663	21.175	0.4745	0.1	1.1	0.626153	0.0737397	1.75675	0.789252	0.806159	0.55687	0.425179	0.643087	27.875	0.541397	1.0026	51.4873	0.917028
146	Y40T	28.6	0.6355	0.0815	0.072866	1.28112	0.0979947	0.0568769	0.871755	15.7	0.299	0.0605	1.7599	0.726048	0.079306	2.42395	0.797659	0.652174	0.548951	0.470496	0.742331	24.1526	0.566731	0.809289	42.6174	0.915004
147	Y411	36.7375	0.818	0.109	0.0821061	1.16467	0.0798905	0.0704975	0.866748	11.96	0.124667	0.0403333	2.06649	0.769992	0.0771064	2.68379	0.676471	0.25	0.325553	0.152404	0.370031	25.1686	0.661127	0.965151	38.0692	0.78047
148	Y412T	39.375	1.292	0.1875	0.0430933	1.07356	0.0969441	0.0401405	0.854876	17.2875	0.1565	0.0695	2.70353	0.60861	0.0829032	4.44215	0.555911	0.333333	0.439048	0.12113	0.370667	62.7368	0.566908	0.855165	110.665	0.650282
149	Y413	41.0333	1.175	0.166	0.0925074	1.14502	0.0659993	0.0807908	0.858723	23.0125	0.5415	0.098	1.07378	0.517584	0.0556043	2.0746	0.819021	0.909091	0.560825	0.460851	0.590361	11.6075	0.452029	0.842498	25.6787	0.953766
150	Y416	45.175	1.4205	0.187	0.0755313	1.09595	0.0796766	0.0689188	0.868356	26.85	0.2585	0.1065	3.84212	0.596449	0.0717193	6.44165	0.588008	0.166667	0.594355	0.181978	0.569519	50.8678	0.544232	0.90013	93.4671	0.67715
151	Y419	34.475	0.605	0.075	0.10679	1.13169	0.0929625	0.0943633	0.876033	12.625	0.108	0.049	3.39483	0.61975	0.0799188	5.47773	0.546296	0.0909091	0.366207	0.178512	0.653333	31.7897	0.547631	0.859689	58.0494	0.623602
152	Y41T	43.325	1.0995	0.162	0.0509479	0.954091	0.0784849	0.0533994	0.85266	17.9	0.264	0.0746667	1.94489	0.469517	0.0888851	4.14232	0.717172	0.238095	0.413156	0.240109	0.460905	38.1742	0.49211	1.13251	77.5724	0.841099
153	Y42	42.7625	0.877	0.1155	0.0589814	1.05089	0.0960504	0.0561253	0.868301	21.25	0.3965	0.0935	1.32454	0.489852	0.0712731	2.70396	0.764187	0.5	0.496931	0.452109	0.809524	22.4569	0.466131	0.742039	48.1772	0.880094
154	Y422T	30.675	0.583	0.0765	0.0640149	1.11978	0.0868882	0.0571673	0.868782	15.325	0.1615	0.0595	2.20425	0.6919	0.0889035	3.1858	0.631579	0.541667	0.499593	0.277015	0.777778	34.4334	0.617888	1.02319	55.7276	0.72697
155	Y425	39.1	0.801333	0.106667	0.0681065	1.20994	0.0786675	0.056289	0.866889	17.0625	0.2795	0.0665	1.70837	0.647386	0.0616975	2.63887	0.762075	0.909091	0.436381	0.348794	0.623438	25.0838	0.535055	0.784282	46.8807	0.879092
156	Y426	38.2125	0.7275	0.0865	0.102174	1.2832	0.0954777	0.0796244	0.8811	16.3	0.2715	0.0615	1.40307	0.670068	0.0615932	2.09392	0.773481	0.833333	0.426562	0.373196	0.710983	13.7322	0.522187	0.645105	26.2974	0.877858
157	Y427T	34.1125	0.795	0.1095	0.0632237	1.11616	0.080484	0.0566442	0.862264	14.4375	0.254	0.06	2.12707	0.677439	0.0680752	3.13987	0.76378	1	0.423232	0.319497	0.547945	33.6435	0.60694	0.845823	55.4314	0.885784
158	Y430T	41.05	1.009	0.1475	0.0778373	1.00226	0.0635973	0.0776619	0.853816	19.6625	0.3	0.0685	1.45439	0.574727	0.0882312	2.53057	0.771667	0.818182	0.478989	0.297324	0.464407	18.685	0.573432	1.38734	32.5844	0.903786
159	Y431T	32.6333	0.665333	0.0946667	0.0693623	1.06623	0.0825087	0.0650541	0.857715	14.8	0.274	0.065	1.76249	0.557645	0.0573206	3.16059	0.762774	0.746212	0.453524	0.411824	0.68662	25.4098	0.523008	0.694722	48.584	0.889309
160	Y433T	46.025	1.3265	0.189	0.044576	1.15177	0.0632225	0.0387022	0.85752	19.0571	0.333167	0.0696667	1.53939	0.636193	0.0690785	2.41968	0.790895	0.958333	0.414061	0.251162	0.368607	34.534	0.552362	1.09262	62.5205	0.922306
161	Y434	41.5	1.25667	0.173	0.0715074	1.27654	0.0718366	0.0560166	0.862334	20.3333	0.3985	0.0785	1.70119	0.506023	0.0717249	3.36188	0.803011	0.727273	0.48996	0.317109	0.453757	23.7904	0.396402	0.998446	60.0157	0.931207
162	Y436	35.5429	0.878833	0.117167	0.0908288	1.16314	0.0776573	0.0780894	0.866679	15.7875	0.186	0.0535	2.80141	0.710677	0.0862121	3.94189	0.712366	0.130435	0.444182	0.211644	0.456615	30.8427	0.610999	1.11016	50.4792	0.821948
163	Y437	32.5571	0.687833	0.0846667	0.0836004	1.24815	0.0907359	0.0669796	0.876908	15.1125	0.2415	0.046	1.40146	0.651476	0.0861317	2.15122	0.809524	0.913043	0.464184	0.351102	0.543307	16.7638	0.521955	0.949257	32.1174	0.923157
164	Y43T	40.5875	1.05	0.1415	0.0617468	1.01151	0.0884981	0.0610441	0.865238	22.9375	0.395	0.0785	1.70285	0.626643	0.0964537	2.71741	0.801266	0.791667	0.565137	0.37619	0.55477	27.5779	0.619511	1.08989	44.5156	0.926064
165	Y44	44.6857	1.2475	0.156667	0.0505176	1.14507	0.0818974	0.0441173	0.874415	27.3143	0.4825	0.1195	1.98157	0.501685	0.0791048	3.94984	0.752332	0.173913	0.611253	0.386774	0.762766	39.2254	0.438124	0.9659	89.5303	0.860382
166	Y440	22.425	0.46	0.0525	0.0828868	1.15243	0.101444	0.0719233	0.88587	14.1	0.2655	0.0555	1.45075	0.629964	0.0881123	2.30291	0.79096	0.478261	0.628763	0.577174	1.05714	17.5028	0.546639	0.868583	32.019	0.892863
167	Y442	45.4625	1.2555	0.155	0.0594773	1.13413	0.0987223	0.052443	0.876543	24.1375	0.3075	0.1055	1.86075	0.623916	0.0905043	2.98237	0.656911	0.347826	0.530932	0.244922	0.680645	31.2851	0.550126	0.916757	56.8689	0.749433
168	Y443	40.275	0.9845	0.139	0.0574803	1.0787	0.0973084	0.0532866	0.858812	20.2125	0.291	0.082	1.65274	0.63644	0.0804537	2.59686	0.718213	0.541667	0.501862	0.295582	0.589928	28.7532	0.590006	0.826791	48.7337	0.836287
169	Y444T	40.1125	1.0325	0.142	0.0562722	1.0537	0.0634871	0.0534044	0.86247	19.025	0.35	0.078	1.46872	0.538063	0.0706054	2.72964	0.777143	0.842105	0.474291	0.338983	0.549296	26.1003	0.510642	1.11212	51.1127	0.901067
170	Y445T	43.9	1.177	0.178	0.0672867	1.14722	0.0807368	0.0586517	0.848768	20.5	0.322	0.1	2.41617	0.511206	0.0835395	4.7264	0.689441	0.638889	0.46697	0.273577	0.561798	35.9085	0.445603	1.03471	80.5842	0.812284
171	Y446T	43.26	1.62867	0.240333	0.0828612	1.04526	0.0806311	0.0792733	0.852436	20.9857	0.260167	0.0805	2.56093	0.509934	0.0733462	5.02208	0.690583	0.217391	0.485107	0.159742	0.334951	30.9063	0.487854	0.909651	63.3515	0.810129
172	Y448	47.5	0.9295	0.1235	0.0738796	1.10872	0.0807651	0.0666349	0.867133	23.125	0.356	0.0805	1.22822	0.662043	0.0722512	1.85519	0.773876	0.833333	0.486842	0.383002	0.651822	16.6246	0.597122	0.894584	27.8412	0.892454
173	Y45	47.1	1.19133	0.147	0.0609144	1.14223	0.0804582	0.0533294	0.876609	27.2625	0.419	0.1	1.4822	0.537517	0.0807127	2.7575	0.761337	0.347826	0.578822	0.351707	0.680272	24.3325	0.470585	1.00316	51.7069	0.868502
174	Y453	41	0.9195	0.1255	0.0711139	0.993814	0.0910011	0.0715565	0.863513	21.7125	0.3025	0.0705	1.72113	0.652481	0.0764846	2.63782	0.766942	0.636364	0.529573	0.328983	0.561753	24.2024	0.656543	0.84048	36.8634	0.888165
175	Y454	34.6875	0.7065	0.104	0.0623674	1.13315	0.087193	0.0550389	0.852795	17.6429	0.271667	0.059	1.69249	0.656651	0.0945399	2.57747	0.782822	0.801136	0.508623	0.384525	0.567308	27.1375	0.579491	1.08426	46.8299	0.917948
176	Y461	39.6625	0.781	0.097	0.0722832	1.00359	0.0740481	0.0720245	0.8758	17.8167	0.324	0.0705	1.69367	0.508506	0.0746577	3.33069	0.782407	0.7	0.449207	0.414853	0.726804	23.4311	0.506686	1.00823	46.2438	0.893363
177	Y468	33.3125	0.8665	0.121	0.08481	1.12507	0.0908395	0.0753822	0.860358	14.275	0.2485	0.0525	1.27888	0.649344	0.092954	1.96949	0.788732	0.652174	0.428518	0.286786	0.433884	15.0794	0.577161	1.02328	26.1268	0.916749
178	Y46T	46.45	1.134	0.1545	0.0360427	0.959104	0.0702883	0.0375796	0.863757	19.6	0.377	0.09	1.61278	0.583156	0.076064	2.7656	0.761273	0.65	0.421959	0.332451	0.582524	44.7463	0.608022	1.08217	73.5932	0.881352
179	Y47T	37.4	1.4	0.228	0.0948151	0.987631	0.0705543	0.0960026	0.837143	15.65	0.239	0.057	2.33898	0.658896	0.0688856	3.54985	0.761506	0.55	0.418449	0.170714	0.25	24.6689	0.667148	0.976349	36.9766	0.909649
180	Y48	32.7375	0.636	0.0845	0.0946397	1.14788	0.0795344	0.082447	0.867138	18.2875	0.359	0.0675	1.24581	0.57639	0.062949	2.1614	0.811978	0.916667	0.55861	0.564465	0.798817	13.1637	0.502132	0.791468	26.2157	0.936388
181	Y494T	40.7375	1.044	0.145	0.0911168	1.22268	0.0673959	0.0745225	0.861111	19.7375	0.339	0.0675	1.79058	0.632149	0.0715702	2.83252	0.800885	0.791667	0.484504	0.324713	0.465517	19.6514	0.517021	1.06194	38.009	0.93006
182	Y498T	35.7	0.822	0.117	0.0763577	1.09428	0.088887	0.0697792	0.857664	18.2143	0.340167	0.0673333	1.5207	0.560447	0.0828526	2.71337	0.802058	0.75	0.510204	0.413828	0.575499	19.9155	0.512162	0.932112	38.8852	0.935165
183	Y500T	27.7	0.6155	0.0915	0.0598775	1.05213	0.0766386	0.0569107	0.85134	16.4375	0.3045	0.069	1.23943	0.707884	0.0617699	1.7509	0.773399	0.809524	0.593412	0.49472	0.754098	20.6995	0.67281	0.80599	30.7657	0.908449
184	Y512T	25.75	0.568	0.08	0.0951326	1.0336	0.0988383	0.09204	0.859155	13.325	0.182	0.046	1.59093	0.655874	0.0940943	2.42566	0.747253	0.666667	0.517476	0.320423	0.575	16.7233	0.634553	0.952002	26.3544	0.869753
185	Y537T	50.7125	1.431	0.202	0.0551298	1.08519	0.0712577	0.0508021	0.85884	25.88	0.501333	0.103667	1.35018	0.605932	0.0728682	2.22826	0.793218	0.9	0.510328	0.350338	0.513201	24.4908	0.558366	1.0226	43.8617	0.923592
186	Y538	33.1375	0.7945	0.111	0.0657513	0.997925	0.0726301	0.065888	0.860289	15.575	0.1865	0.0495	1.4509	0.577467	0.0819838	2.51252	0.734584	0.85	0.470011	0.234739	0.445946	22.0664	0.578667	1.12878	38.1332	0.853881
187	Y539	47.7143	1.26083	0.167833	0.084679	1.00012	0.0818404	0.0846689	0.866887	22.3571	0.3185	0.0861667	2.05691	0.577591	0.0647198	3.56119	0.729461	0.5	0.468563	0.252611	0.513406	24.2907	0.577523	0.790805	42.0601	0.841472
188	Y541T	37.3429	0.828667	0.1125	0.108994	1.0782	0.0782665	0.101089	0.86424	18.925	0.3275	0.0685	1.82333	0.564743	0.0707346	3.2286	0.79084	0.608696	0.50679	0.395213	0.608889	16.7287	0.523784	0.903766	31.9381	0.91507
189	Y542	43.2	1.312	0.171	0.0788267	1.07109	0.0996976	0.0735949	0.869665	25.4	0.306	0.1005	2.27577	0.532242	0.0908455	4.27582	0.671569	0.333333	0.587963	0.233232	0.587719	28.8706	0.496917	0.91121	58.0995	0.772216
190	Y543T	59.325	1.542	0.2045	0.0522596	1.1505	0.0950297	0.0454234	0.86738	28.1625	0.401	0.107	2.24914	0.462701	0.0667456	4.86089	0.733167	0.729167	0.474716	0.260052	0.523227	43.0378	0.402174	0.702365	107.013	0.845266
191	Y544	47.8125	1.458	0.198	0.0867258	1.11278	0.086397	0.0779362	0.864198	28.8286	0.463333	0.1255	1.51169	0.47965	0.0665328	3.15166	0.729137	0.52381	0.602951	0.317787	0.633838	17.4307	0.431038	0.770081	40.4389	0.843715
192	Y545	41.3875	1.1495	0.159	0.0564714	1.09164	0.0878512	0.0517307	0.861679	20.26	0.234	0.0813333	1.80424	0.650513	0.0806191	2.77356	0.652422	0.210526	0.48952	0.203567	0.51153	31.9495	0.595903	0.917677	53.6154	0.757152
193	Y547	45	1.797	0.24	0.0444028	1.09567	0.0999026	0.0405255	0.866444	27.6375	0.6285	0.1435	1.17955	0.529315	0.0760801	2.22844	0.771679	0.833333	0.614167	0.34975	0.597917	26.5648	0.483096	0.761543	54.9886	0.890627
194	Y548	37.5875	0.675	0.0875	0.0771393	1.06299	0.0904766	0.0725679	0.87037	21.9857	0.255833	0.0676667	1.20941	0.623759	0.0845696	1.9389	0.735505	0.727273	0.584921	0.379012	0.773333	15.6782	0.586794	0.934713	26.7184	0.845048
195	Y549	44.2625	1.408	0.1945	0.0467124	0.947309	0.120772	0.0493106	0.861861	26.6	0.4275	0.1255	1.71431	0.660752	0.100928	2.59448	0.706433	0.625	0.60096	0.303622	0.645244	36.6991	0.697504	0.835691	52.615	0.81966
196	Y550T	55.4125	1.867	0.25	0.0499155	1.12588	0.0823266	0.0443346	0.866095	28.9125	0.5715	0.1585	2.48038	0.609462	0.0697358	4.06979	0.72266	0.583333	0.521769	0.306106	0.634	49.6916	0.541319	0.847062	91.7971	0.834388
197	Y551T	43.05	1.0095	0.1465	0.0497782	1.12353	0.0665539	0.0443052	0.854879	17.4	0.235	0.0661667	2.3019	0.605587	0.0901392	3.8011	0.71844	0.181818	0.404181	0.232789	0.45165	46.2431	0.539004	1.35438	85.7937	0.8404
198	Y552T	56.9375	2.1935	0.3345	0.0433956	1.09604	0.0633901	0.0395932	0.847504	35.74	1.09667	0.221667	0.712176	0.586756	0.0626598	1.21375	0.797872	0.845588	0.627706	0.499962	0.662681	16.4112	0.535343	0.988479	30.6556	0.941438
199	Y553	33.05	0.828	0.106	0.0584186	1.11062	0.107259	0.0526001	0.871981	19.7143	0.410167	0.0985	0.887787	0.616897	0.0735118	1.43912	0.759854	0.652174	0.596499	0.49537	0.929245	15.197	0.555454	0.685366	27.3596	0.871411
200	Y557T	32.7625	0.685	0.0895	0.118069	1.25223	0.0767097	0.0942868	0.869343	17.1375	0.249	0.0525	2.04028	0.75233	0.0857821	2.71196	0.789157	0.958333	0.523083	0.363504	0.586592	17.2804	0.600791	1.11827	28.7628	0.907762
201	Y558T	33.125	0.706	0.1025	0.0695736	1.07696	0.0817528	0.064602	0.854816	12.85	0.2165	0.0505	1.79953	0.721193	0.0682154	2.49522	0.766744	0.916667	0.387925	0.306657	0.492683	25.8652	0.669657	0.83441	38.6245	0.896969
202	Y560	33.125	0.59	0.066	0.108209	1.26537	0.0968676	0.0855154	0.888136	13.5429	0.228667	0.0533333	1.54388	0.607874	0.0746967	2.5398	0.766764	0.541667	0.408841	0.387571	0.808081	14.2676	0.480392	0.771122	29.6999	0.863341
203	Y561T	41.1286	0.789833	0.104167	0.0508942	1.17099	0.07145	0.0434624	0.868116	19.3857	0.2095	0.0613333	2.23715	0.595233	0.0868967	3.75845	0.707239	0.702517	0.471344	0.265246	0.5888	43.9569	0.508314	1.21619	86.4758	0.814683
204	Y563	41.625	0.6465	0.0835	0.0808716	1.13167	0.073582	0.0714622	0.870843	24.6875	0.3375	0.091	1.40223	0.637333	0.0600275	2.20016	0.73037	0.666667	0.593093	0.522042	1.08982	17.339	0.563179	0.815791	30.7878	0.838694
205	Y564	35.025	0.7145	0.1035	0.0722988	0.897885	0.0894572	0.0805212	0.855143	17.075	0.1365	0.0545	2.26678	0.511217	0.0921965	4.43408	0.600733	0.0833333	0.487509	0.191043	0.52657	31.3529	0.569357	1.03062	55.0673	0.702493
206	Y565	51.6125	1.276	0.1775	0.0879785	1.01716	0.0939859	0.0864942	0.860893	22.8167	0.202667	0.0646667	1.77333	0.498959	0.0944459	3.55406	0.680921	0.210526	0.442076	0.15883	0.364319	20.1564	0.490542	1.00489	41.0901	0.790947
207	Y567T	34.55	0.922	0.1445	0.0583709	1.03542	0.0790045	0.0563739	0.843275	18.8375	0.3095	0.0795	2.07839	0.596347	0.0735699	3.4852	0.743134	0.833333	0.545224	0.335683	0.550173	35.6065	0.575944	0.931212	61.8228	0.881247
208	Y568	50.2286	1.046	0.127167	0.104886	0.790605	0.0940787	0.132666	0.878426	22.92	0.386667	0.09	1.24401	0.632402	0.0854311	1.96712	0.767241	0.708333	0.456314	0.369662	0.707733	11.8605	0.799896	0.908081	14.8276	0.873428
209	Y570	43.2625	1.417	0.189	0.0839935	1.03616	0.109894	0.0810626	0.86662	25.3875	0.4085	0.117	2.48849	0.628972	0.0729767	3.95644	0.713586	0.0869565	0.586825	0.288285	0.619048	29.6272	0.607025	0.664066	48.8072	0.823413
210	Y572	32.3375	0.362	0.046	0.0983363	1.16427	0.0936711	0.0844618	0.872928	16.3	0.1575	0.054	2.29444	0.560933	0.0826409	4.0904	0.657143	0.0434783	0.504059	0.435083	1.17391	23.3326	0.48179	0.882245	48.429	0.752803
211	Y573	41.25	1.0145	0.1285	0.0586179	1.15565	0.0942873	0.050723	0.873337	26.875	0.342	0.114	2.56951	0.678362	0.0764306	3.78781	0.666667	0	0.651515	0.337112	0.88716	43.8348	0.586998	0.810614	74.6764	0.763356
212	Y574	39.95	0.8285	0.1185	0.0606223	0.822962	0.0697896	0.0736636	0.85697	20.3286	0.241667	0.0765	2.1762	0.578403	0.0797416	3.76242	0.683448	0.208333	0.50885	0.291692	0.64557	35.8976	0.702831	1.1426	51.0757	0.797517
213	Y575T	31.125	0.5635	0.077	0.0829206	1.06135	0.103722	0.0781276	0.863354	16.7	0.194	0.0515	1.78856	0.639647	0.0965045	2.79616	0.734536	0.166667	0.536546	0.344277	0.668831	21.5695	0.602674	0.930413	35.7897	0.850794
214	Y577	35.85	0.587	0.0745	0.108088	1.14378	0.0952531	0.0945014	0.873083	17.4	0.242667	0.062	1.55773	0.559148	0.0739172	2.7859	0.744505	0.772727	0.485356	0.413401	0.832215	14.4116	0.488862	0.776008	29.48	0.852731
215	Y578T	50.2625	1.051	0.149	0.0681267	1.18504	0.0727054	0.0574889	0.85823	23.325	0.205	0.076	1.95831	0.565218	0.0881453	3.46469	0.629268	0.533333	0.464064	0.195052	0.510067	28.7451	0.47696	1.21236	60.2672	0.733216
216	Y579T	30.4875	0.4935	0.0735	0.0565544	0.941802	0.0861961	0.0600492	0.851064	14.125	0.2255	0.052	1.74542	0.651476	0.0677739	2.67918	0.769401	0.869565	0.463305	0.45694	0.707483	30.8627	0.691734	0.786275	44.6164	0.904047
217	Y57T	32.6	0.5435	0.072	0.0848034	1.13441	0.0873534	0.0747556	0.867525	13.0125	0.166	0.044	1.89589	0.682592	0.0867732	2.77749	0.73494	0	0.399156	0.305428	0.611111	22.3563	0.601717	0.993358	37.1543	0.847168
218	Y581	34.8875	0.734	0.089	0.0583412	1.149	0.0929971	0.0507756	0.878747	16.425	0.156	0.047	2.18232	0.523835	0.114692	4.16605	0.698718	0.130435	0.470799	0.212534	0.52809	37.4062	0.455905	1.23329	82.0482	0.79513
219	Y582	31.4	0.6465	0.089	0.0952214	1.1117	0.102281	0.0856537	0.862336	17.4125	0.2345	0.0605	1.21631	0.530128	0.0971538	2.29438	0.742004	0.666667	0.554538	0.362722	0.679775	12.7735	0.476862	0.949874	26.7867	0.860459
220	Y583T	20.3	0.352	0.056	0.0773627	1.03596	0.101027	0.0746776	0.840909	11.675	0.117	0.042	1.2567	0.647974	0.102001	1.93943	0.641026	0.5	0.575123	0.332386	0.75	16.2443	0.625484	1.00965	25.9708	0.762301
221	Y585	38.2125	0.8115	0.107	0.0808088	1.18108	0.0851559	0.0684191	0.868145	18.9875	0.335	0.07	1.44001	0.577256	0.0704683	2.49459	0.791045	0.916667	0.496892	0.412816	0.654206	17.82	0.48875	0.827521	36.4604	0.911189
222	Y586	43.2625	1.0915	0.1475	0.0630959	1.17707	0.0677491	0.0536041	0.864865	21.6	0.419333	0.0946667	1.1344	0.519185	0.0611788	2.18495	0.774245	0.857685	0.499278	0.384181	0.641808	17.9789	0.441082	0.903019	40.7609	0.895221
223	Y6	29.775	0.564	0.0755	0.0543854	1.07585	0.114533	0.0505514	0.866135	11.46	0.141667	0.04	1.26661	0.677118	0.123645	1.87059	0.717647	0.380952	0.384887	0.251182	0.529801	23.2895	0.629383	1.07955	37.0037	0.828563
224	Y60T	32.825	0.7265	0.0855	0.0962565	1.13342	0.0915859	0.0849257	0.882312	14.65	0.271	0.064	2.44246	0.573634	0.0890378	4.25787	0.763838	0.789474	0.446306	0.373021	0.748538	25.3745	0.506109	0.972178	50.1364	0.865722
225	Y61T	40.95	1.5185	0.2155	0.0624138	1.01526	0.0898186	0.0614758	0.858084	27.9625	0.7185	0.1635	1.31875	0.501389	0.0831147	2.63019	0.772443	0.916667	0.682845	0.473164	0.758701	21.1291	0.493854	0.925362	42.7841	0.900195
226	Y65T	32.075	0.455	0.059	0.0936819	1.07528	0.0995678	0.0871232	0.87033	13.95	0.1545	0.043	1.83161	0.664665	0.0962932	2.75569	0.721683	0.208333	0.434918	0.33956	0.728814	19.5514	0.618132	0.967112	31.6298	0.829206
227	Y662T	38.5875	0.7795	0.1065	0.0818152	1.03336	0.0842175	0.0791738	0.863374	17.6	0.236	0.059	2.35846	0.585653	0.0898686	4.02707	0.75	0.375	0.456106	0.302758	0.553991	28.8267	0.566745	1.0671	50.8636	0.868685
228	Y664T	42.1333	1.185	0.179	0.107846	1.05092	0.0672806	0.102621	0.848945	20.8625	0.2845	0.0665	2.68492	0.594441	0.0784977	4.51671	0.766257	0.541667	0.495154	0.240084	0.371508	24.8959	0.565641	1.16672	44.0136	0.902598
229	Y67	25.5667	0.401	0.053	0.108008	1.01898	0.0973672	0.105996	0.86783	15.9833	0.2095	0.045	1.12225	0.638461	0.104046	1.75774	0.785203	0.857143	0.625163	0.522444	0.849057	10.3904	0.626568	1.0686	16.583	0.904788
230	Y671T	47.4125	1.099	0.154	0.0504533	1.18805	0.060608	0.0424673	0.859873	18.25	0.2335	0.0665	1.96772	0.636274	0.0594784	3.09256	0.715203	0.478261	0.38492	0.212466	0.431818	39.0007	0.535561	0.981362	72.8222	0.831755
231	Y679T	48.2286	1.08967	0.159333	0.0723321	1.08185	0.0706604	0.0668595	0.853778	20.8333	0.323	0.076	1.55429	0.615738	0.0774985	2.52427	0.764706	0.291667	0.431971	0.296421	0.476987	21.4882	0.569152	1.09677	37.7548	0.895673
232	Y687	36.4571	0.8955	0.127833	0.0799659	1.12872	0.0732352	0.0708468	0.857249	17.54	0.331667	0.0793333	1.36032	0.602006	0.0731707	2.25965	0.760804	0.238095	0.481113	0.37037	0.6206	17.0113	0.533354	0.999119	31.8949	0.887495
233	Y688	33.4625	1.2695	0.162	0.0747416	1.11126	0.10147	0.0672582	0.872391	17.2375	0.2915	0.083	2.05245	0.630282	0.0897564	3.2564	0.715266	0.625	0.515129	0.229618	0.512346	27.4606	0.567176	0.88456	48.4164	0.819892
234	Y689	39.3857	1.14017	0.157833	0.0634739	1.05394	0.0936764	0.0602253	0.86157	19.9625	0.381	0.0905	1.50492	0.513716	0.0767863	2.92948	0.762467	0.73913	0.506846	0.334162	0.57339	23.7093	0.487424	0.819698	48.6419	0.884974
235	Y690T	30.9	0.7495	0.11	0.0629405	1.09289	0.0765497	0.0575908	0.853235	17.3375	0.3015	0.087	1.96184	0.604346	0.0719159	3.24621	0.711443	0.458333	0.561084	0.402268	0.790909	31.1697	0.552979	0.939467	56.3669	0.833818
236	Y691T	40.3167	1.1675	0.1815	0.0362181	0.984677	0.0776395	0.0367817	0.84454	19.2667	0.459	0.088	0.726754	0.630917	0.0766233	1.1519	0.808279	1	0.477883	0.393148	0.484848	20.066	0.640735	0.986912	31.3172	0.957064
237	Y692T	24.68	0.736333	0.103	0.0646095	1.08757	0.0744404	0.0594073	0.860118	15.62	0.358	0.0656667	0.944936	0.609235	0.0756724	1.55102	0.816574	0.578947	0.632901	0.486193	0.63754	14.6253	0.560181	1.01655	26.1082	0.949374
238	Y693T	26.975	0.635	0.094	0.0454641	0.955044	0.0856439	0.0476042	0.851969	18.95	0.371	0.081	0.808021	0.64023	0.0874938	1.26208	0.781671	0.722222	0.702502	0.584252	0.861702	17.7728	0.670367	1.0216	26.512	0.917488
239	Y696T	23.4625	0.5595	0.0765	0.0676137	1.20028	0.102091	0.0563318	0.863271	12.7	0.2955	0.059	1.84517	0.556182	0.0575855	3.31756	0.800338	0.809685	0.541289	0.52815	0.771242	27.2899	0.463379	0.564061	58.8932	0.9271
240	Y697	32.7375	0.7835	0.094	0.0804584	1.31213	0.0880705	0.061319	0.880026	15.675	0.264	0.059	1.66647	0.604585	0.0911956	2.75638	0.776515	0.565217	0.478809	0.33695	0.62766	20.7121	0.460767	1.03548	44.9515	0.882378
241	Y698T	25.1	0.5665	0.0785	0.0717578	1.22962	0.0815443	0.0583579	0.86143	9.6375	0.1305	0.042	3.22861	0.71307	0.0710406	4.52777	0.678161	0.478261	0.383964	0.230362	0.535032	44.9932	0.579912	0.87119	77.5863	0.78725
242	Y699	34.3875	0.6745	0.0875	0.076434	1.2645	0.084845	0.0604461	0.870274	16.0375	0.215	0.0525	1.83712	0.609687	0.0789758	3.01322	0.755814	0.416667	0.466376	0.318755	0.6	24.0354	0.482157	0.930825	49.8497	0.868478
243	Y70	46.275	1.114	0.154	0.0452586	0.890129	0.0966829	0.0508449	0.861759	25.6286	0.336167	0.0996667	2.15312	0.503491	0.0712548	4.27639	0.70352	0.304348	0.553832	0.301765	0.647186	47.5738	0.565638	0.736995	84.1064	0.816376
244	Y700	25.225	0.469	0.057	0.102333	1.18388	0.114463	0.0864386	0.878465	12.975	0.191	0.048	2.18621	0.714437	0.095617	3.06004	0.748691	0.0909091	0.514371	0.407249	0.842105	21.3637	0.603472	0.835351	35.4013	0.852272
245	Y701	29.725	0.649	0.088	0.0749984	1.07783	0.0723824	0.0695829	0.864407	13.775	0.214	0.054	1.84599	0.645551	0.0796703	2.85956	0.747664	0.375	0.463415	0.329738	0.613636	24.6138	0.598936	1.10069	41.0958	0.864944
246	Y702	32.1	0.726	0.098	0.0901196	1.16804	0.0985714	0.0771548	0.865014	16.0125	0.2195	0.0555	2.25374	0.559937	0.0915235	4.025	0.747153	0.478261	0.498832	0.302342	0.566327	25.0084	0.479383	0.9285	52.1678	0.863746
247	Y703	28	0.525	0.068	0.109735	1.18118	0.0633303	0.0929033	0.870476	15.2	0.206	0.058	2.08422	0.746694	0.0867628	2.79126	0.718447	0.196429	0.542857	0.392381	0.852941	18.9932	0.632162	1.37001	30.0448	0.825349
248	Y705	26.575	0.503	0.076	0.0988965	0.930216	0.104075	0.106316	0.848907	17.2	0.219	0.062	1.40258	0.626587	0.113818	2.23844	0.716895	0.4	0.647225	0.435388	0.815789	14.1823	0.673594	1.09362	21.0547	0.844492
249	Y706	42.7625	0.8665	0.1065	0.0796179	1.26146	0.0841163	0.0631156	0.877092	16	0.201833	0.0488333	1.52852	0.622127	0.0842961	2.45693	0.758051	0.625	0.37416	0.232929	0.458529	19.1982	0.493179	1.00214	38.9275	0.864278
250	Y707	46.35	0.975	0.1345	0.0739354	0.992439	0.0817587	0.0744987	0.862051	21.5875	0.2895	0.079	1.46994	0.603914	0.0603698	2.43403	0.727116	0.470588	0.46575	0.296923	0.587361	19.8814	0.608515	0.73839	32.6721	0.843472
251	Y709	33.6625	0.616	0.08	0.0854819	1.20168	0.086424	0.071135	0.87013	12.7125	0.104	0.046	1.37665	0.648043	0.0971815	2.12433	0.557692	0.333333	0.377646	0.168831	0.575	16.1046	0.539279	1.12447	29.8633	0.64093
252	Y715	31.275	0.578	0.0675	0.106368	1.27878	0.0940364	0.0831788	0.883218	14.12	0.125333	0.0456667	2.04677	0.664462	0.0955294	3.08034	0.635638	0.4	0.451479	0.21684	0.676543	19.2424	0.519606	1.01588	37.0327	0.719684
253	Y718T	38.525	1.2265	0.1695	0.0479798	1.14497	0.0762959	0.0419049	0.861802	17.6571	0.2395	0.0851667	2.27957	0.668865	0.0790521	3.40812	0.644398	0.521739	0.458329	0.195271	0.502458	47.511	0.584177	1.03613	81.3298	0.747733
254	Y720P	25.975	0.478	0.0635	0.0844225	1.02607	0.107298	0.0822778	0.867155	17.675	0.2565	0.067	1.60545	0.600339	0.0821008	2.67423	0.738791	0.434783	0.680462	0.536611	1.05512	19.0168	0.585088	0.765167	32.5025	0.851972
255	Y721P	65.75	1.5075	0.175	0.0759376	1.1768	0.0997457	0.0645291	0.883914	29.6375	0.2405	0.0845	2.28089	0.53704	0.0845433	4.24716	0.648649	0.190476	0.45076	0.159536	0.482857	30.0364	0.456358	0.847588	65.8177	0.733837
256	Y723P	41.6625	1.0105	0.1325	0.0413897	1.13391	0.0721054	0.0365019	0.868877	21.4	0.241	0.0595	2.64899	0.586955	0.0874987	4.5131	0.753112	0	0.513651	0.238496	0.449057	64.0011	0.517641	1.21348	123.64	0.866765
257	Y724T	34.2875	0.925	0.1345	0.0565755	1.03653	0.101474	0.0545819	0.854595	14.75	0.2305	0.0775	2.38596	0.708958	0.083419	3.36545	0.663774	0.5	0.430186	0.249189	0.576208	42.1731	0.683976	0.822075	61.6587	0.776713
258	Y725P	36.6125	0.8785	0.116	0.0690774	1.11907	0.0799627	0.0617277	0.867957	14.1857	0.155833	0.0463333	2.0814	0.59693	0.12708	3.48683	0.702674	0.526316	0.387455	0.177386	0.399425	30.1314	0.533418	1.58924	56.4873	0.809572
259	Y726T	31.375	0.9265	0.1485	0.0801851	0.925603	0.074774	0.0866301	0.839719	14.8625	0.1365	0.0485	2.12995	0.681825	0.0982597	3.1239	0.644689	0.281703	0.473705	0.147329	0.326599	26.5629	0.736629	1.31409	36.0602	0.767743
260	Y727T	30.575	0.6245	0.096	0.0791355	0.989984	0.0852636	0.0799362	0.846277	17.1	0.252	0.061	1.68484	0.526516	0.0740449	3.19997	0.757937	0.652174	0.55928	0.403523	0.635417	21.2905	0.531843	0.868423	40.0316	0.895613
261	Y728P	47.2125	1.247	0.174	0.0591859	1.06962	0.0636835	0.0553333	0.860465	20.3333	0.3175	0.08	1.82486	0.517679	0.073999	3.52508	0.748031	0.590909	0.430677	0.254611	0.45977	30.8327	0.483982	1.16198	63.7063	0.869334
262	Y74T	45.1375	1.479	0.2325	0.0591903	1.05691	0.0529668	0.0560032	0.842799	20.8	0.243	0.0725	3.04007	0.734538	0.072075	4.13875	0.701646	0.545455	0.460814	0.1643	0.311828	51.3609	0.694986	1.36076	73.902	0.832519
263	Y77	33.725	0.625	0.082	0.0827834	1.08133	0.082321	0.0765571	0.8688	18.4625	0.1705	0.055	1.84847	0.59593	0.0801587	3.10182	0.677419	0	0.547443	0.2728	0.670732	22.3289	0.551109	0.973733	40.5164	0.779718
264	Y86T	33.3375	0.8215	0.1125	0.0938711	1.13685	0.0752203	0.0825714	0.863055	15.625	0.264	0.0585	2.22249	0.685628	0.0852441	3.24154	0.778409	0.291667	0.468691	0.321363	0.52	23.676	0.603096	1.13326	39.2574	0.901923
265	Y87T	38.5625	0.9245	0.1295	0.0993482	1.08512	0.0707673	0.091555	0.859924	18.225	0.212	0.053	2.68602	0.722691	0.0744943	3.7167	0.75	0.375	0.472609	0.229313	0.409266	27.0364	0.666	1.05267	40.5952	0.87217
266	Y90	35.15	0.85	0.1215	0.0636912	1.09968	0.0854506	0.057918	0.857059	18.45	0.352	0.087	1.29487	0.601118	0.0779315	2.1541	0.752841	0.85303	0.524893	0.414118	0.716049	20.3304	0.54663	0.912006	37.1923	0.878401
267	Y92	28.3333	0.4885	0.06	0.107877	1.18459	0.0943723	0.091067	0.877175	14.3143	0.163667	0.0441667	1.69354	0.715896	0.0808397	2.36563	0.730143	0.285714	0.50521	0.335039	0.736111	15.6988	0.60434	0.856604	25.9768	0.83238
268	Y99	43.9	1.0235	0.1275	0.0918022	1.1504	0.082913	0.0798	0.875427	21.9875	0.197	0.0655	2.73687	0.617084	0.0867681	4.43516	0.667513	0.208333	0.500854	0.192477	0.513725	29.8127	0.536407	1.0465	55.5784	0.762499
