# Supplementary material for: Genome-wide association studies identify OsWRKY53 as a key regulator of salt tolerance in rice
Source: Nat Commun. 2023 Jun 15;14:3550. doi: 10.1038/s41467-023-39167-0 (PMC10272163; doi:10.1038/s41467-023-39167-0)
Supplement: Supplementary file 4 — Supplementary Data 2 [file 41467_2023_39167_MOESM4_ESM.xlsx]

## Sheet: Sheet1
Code	Number	Accessions	Origin	Q1	Q2	Q3	Q4	Q5
1	A10	Yandao10	Jiangsu	0.062	0	0	0.938	0
2	A1069T	Yandao1069	Jiangsu	0.002	0	0	0.998	0
3	A12T	Yandao12	Jiangsu	0.014	0.03	0	0.956	0
4	A1T	Guangyan1	Guangdong	0	0.678	0.321	0	0
5	A47T	Yanfeng47	Liaoning	0.001	0.093	0.015	0.891	0
6	JCQ	Jiucaiqing	Jiangsu	0.023	0	0.011	0.966	0
7	L4	Ningjing7	Jiangsu	0.008	0.061	0	0.932	0
8	L5	Ningjing8	Jiangsu	0.013	0.017	0.004	0.965	0
9	L6	Ningjing6	Jiangsu	0.024	0.025	0	0.951	0
10	Nona	Nona Bokra	India	0.001	0.348	0.466	0.004	0.182
11	Pokkali	Pokkali	India	0.001	0.371	0.464	0	0.164
12	Y100T	Aleihuang	Yunnan	0.01	0.411	0.395	0	0.185
13	Y101T	Haowai	Yunnan	0.189	0.261	0.55	0	0
14	Y107	Ganlangu	Yunnan	0.041	0.126	0.721	0	0.112
15	Y111T	Nanyeshu	Yunnan	0.411	0.208	0.309	0.042	0.03
16	Y113	Babaomi	Yunnan	0.009	0.128	0.863	0	0
17	Y115T	Haohan	Yunnan	1	0	0	0	0
18	Y116	Hannuogu	Yunnan	0.306	0.285	0.405	0	0.004
19	Y117	Shanhanzinuo	Yunnan	0.015	0.208	0.732	0	0.045
20	Y11T	Kundaoxuan7	Jiangsu	0	0	0	1	0
21	Y120	Haomake	Yunnan	1	0	0	0	0
22	Y121T	Mazha	Yunnan	0.983	0	0	0.017	0
23	Y123T	Laozuihuangpi	Yunnan	0.172	0.291	0.537	0	0
24	Y125	Paitoubaigu	Yunnan	1	0	0	0	0
25	Y126T	Duoge	Yunnan	1	0	0	0	0
26	Y127	Aozhu	Yunnan	1	0	0	0	0
27	Y128	Dahongpigu	Yunnan	1	0	0	0	0
28	Y129	Heijiebagu	Yunnan	1	0	0	0	0
29	Y13	Lizhihong	Jiangsu	0.02	0	0.02	0.959	0
30	Y130T	LijiangXXzigu	Yunnan	0.001	0	0	0.999	0
31	Y131	Xueheaizao	Yunnan	0	0	0	0	1
32	Y132T	Mazaoheigu	Yunnan	0.915	0.025	0	0.06	0
33	Y139T	Lenshuigu	Yunnan	0.905	0	0	0.095	0
34	Y141	Hanxiangzinuo	Yunnan	0.001	0.249	0.721	0	0.028
35	Y144T	Haoyayou	Yunnan	0.278	0.328	0	0.394	0
36	Y145T	Dabainuo	Yunnan	0	0	0.469	0	0.531
37	Y147T	Pangxiegu	Yunnan	0	1	0	0	0
38	Y148T	Baizigu	Yunnan	0	1	0	0	0
39	Y150T	Haogang	Yunnan	1	0	0	0	0
40	Y151T	Mubanggu	Yunnan	0.377	0.623	0	0	0
41	Y152T	Gandigu	Yunnan	1	0	0	0	0
42	Y156T	Maxiangu	Yunnan	0.021	0.103	0.849	0	0.027
43	Y160	Zhabopian	Yunnan	0.947	0	0	0.053	0
44	Y164	Dabainuo	Yunnan	0.961	0	0	0.039	0
45	Y166	Haohai	Yunnan	0	0	0.302	0.697	0
46	Y167	Dafenggu	Yunnan	1	0	0	0	0
47	Y169T	Dabaidiao	Yunnan	0.784	0	0	0.216	0
48	Y170	Huangbansuo	Yunnan	0.014	0.297	0.677	0	0.012
49	Y173T	Banjiemao	Yunnan	0.757	0.085	0.158	0	0
50	Y174	Huizelaolaihuang	Yunnan	0.439	0	0	0.561	0
51	Y176	Changningshilixiang	Yunnan	1	0	0	0	0
52	Y177T	Yunxiangjing	Yunnan	0	0.514	0.462	0	0.024
53	Y179T	Shanzinuo	Yunnan	0.96	0	0	0.04	0
54	Y180	Bajiaogenbai	Yunnan	1	0	0	0	0
55	Y187	Zhaiyeqing	Guangdong	0	0.264	0.736	0	0
56	Y197	Wuyujing3	IRRI	0	0	0	1	0
57	Y205	IR8	IRRI	0	0.871	0.129	0	0
58	Y206T	IR20	IRRI	0.016	0.82	0.123	0.013	0.028
59	Y208	IR28	IRRI	0	1	0	0	0
60	Y211	IR64	IRRI	0	0.794	0.196	0	0.009
61	Y217	IR29	IRRI	0	0.912	0.087	0	0
62	Y219T	Huangzhanjingzi	Liaoning	0.072	0	0	0.928	0
63	Y220T	Dongdao	Liaoning	0	0	0	1	0
64	Y221	Dongdao	Liaoning	0	0	0	1	0
65	Y222T	Dasa52	Liaoning	0	0	0	1	0
66	Y229T	Zaoxiaohongmaojingyuezaosheng	Jilin	0.05	0	0	0.95	0
67	Y236T	Gudong	Jilin	0.129	0	0	0.871	0
68	Y239T	Kuaidaozi	Heilongjiang	0.002	0	0	0.998	0
69	Y240	Putongludao	Heilongjiang	0.423	0.055	0	0.522	0
70	Y242T	Sulianzhong	Heilongjiang	0.053	0	0	0.947	0
71	Y244T	hongxing1	Heilongjiang	0	0	0	1	0
72	Y245T	Mandalu	Heilongjiang	0.175	0	0	0.825	0
73	Y247	Xiebashi	Zhejiang	0.009	0	0	0.991	0
74	Y248T	Changzhong	Zhejiang	0.006	0	0.017	0.978	0
75	Y250	Hongkenuo	Zhejiang	0.122	0	0	0.878	0
76	Y253T	Wenzhouzhu	Zhejiang	0.001	0.252	0.725	0	0.022
77	Y255	Cuguanhuangdao	Zhejiang	0.022	0	0	0.978	0
78	Y256	Nanxibai	Anhui	0	0	1	0	0
79	Y259T	Erlangzao	Anhui	0	0.132	0.855	0	0.014
80	Y261	Hunanxian	Anhui	0	0.042	0.958	0	0
81	Y274	Hongganqihe	Jiangxi	0	0.938	0	0.061	0
82	Y278T	Hunheti	Fujian	0.005	0.229	0.397	0.35	0.018
83	Y287	Xiangdao	Shandong	0	0	1	0	0
84	Y292	Xiaoxiangdao	Shandong	0.003	0.205	0.732	0.01	0.049
85	Y293	Daliannanzhong	Guangdong	0	0.048	0.952	0	0
86	Y2T	Tongkejing	Jiangsu	0	0.288	0.704	0	0.007
87	Y30	Kunnong8	Jiangsu	0	0	0	1	0
88	Y300T	Zaoyouzhan	Guangdong	0	0	1	0	0
89	Y305	Manggu	Guangxi	0	0.208	0.792	0	0
90	Y306	Yinguainuo	Guangxi	0	0	1	0	0
91	Y309	Honggunuo	Hunan	0	0.655	0.345	0	0
92	Y31	Huangjinwa	Jiangsu	0.005	0	0	0.995	0
93	Y310	Xinning	Hunan	0	0	1	0	0
94	Y311	Chongyangchangzinuo	Hunan	0	0	1	0	0
95	Y312	Hongjiaosichuanhe	Hunan	0	0	1	0	0
96	Y313	Zhonggu	Hunan	0	0	1	0	0
97	Y314	Maganzhan	Hunan	0	0	1	0	0
98	Y316	Xuzhan	Hunan	0	0.023	0.976	0	0
99	Y317T	Aijiaohong	Hunan	0.008	0.306	0.606	0.049	0.031
100	Y321T	Taidongyu66	Taiwan	0	0.233	0.767	0	0
101	Y325	Nongyu1675	Taiwan	0	0	1	0	0
102	Y328	Aijiaonante	Guangdong Guangxi	0	0	1	0	0
103	Y331	Guangerai	Guangdong	0	0.603	0.397	0	0
104	Y334	Guihongzhan	Hainan	0	0.828	0.172	0	0
105	Y336	Guifu3	Fujian	0	0	1	0	0
106	Y337	7944	Fujian	0	0.303	0.697	0	0
107	Y338T	Jingxian89	Guangdong	0.001	0.614	0.375	0.009	0
108	Y340T	Teqing	Guangdong	0.009	0.991	0	0	0
109	Y341	guangershi	Guangdong Guangxi	0	0.477	0.523	0	0
110	Y342T	Kexuan13	Hainan	0	0.752	0.248	0	0
111	Y343	Guibi1	Hainan	0	0.798	0.202	0	0
112	Y344	Yuexiangzhan	Guangdong Guangxi	0.008	0.048	0.944	0	0
113	Y347	Huajingxian74	Guangdong Jiangxi	0.032	0.805	0.163	0	0
114	Y348	Guinongzhan	Hainan Guangdong	0	0.772	0.228	0	0
115	Y350	Qiguizhan	Guangxi	0	0.898	0.102	0	0
116	Y352	Hongmanglaolaiqing	Zhejiang	0.022	0	0	0.978	0
117	Y353	Laolaiqing	Anhui	0.024	0.048	0.928	0	0
118	Y355	Zaoshiri	Shanghai	0.018	0	0.001	0.981	0
119	Y356	Huangkezaonianri	Jiangsu	0	0	0	1	0
120	Y357	Dalibai	Anhui	0	0	1	0	0
121	Y359	Nonghu6	Zhejiang	0	0	0	1	0
122	Y35T	Sujing2	Jiangsu	0.002	0.799	0.186	0	0.013
123	Y362	Jinnanfeng	Jiangsu	0.009	0	0	0.991	0
124	Y364T	Dangyu3	Anhui	0	0.924	0.075	0	0
125	Y366T	Kunnongxuan16	Jiangsu	0.376	0	0	0.624	0
126	Y368	Nonghang73	Zhejiang	0.003	0	0	0.997	0
127	Y369T	4144	Anhui	0.023	0.022	0	0.955	0
128	Y371T	Zaoshu691	Hubei	0	0	1	0	0
129	Y373	Wuxiangjing1	Jiangsu	0.008	0	0	0.992	0
130	Y374	Xiushui48	Zhejiang	0	0	0	1	0
131	Y378	Ezhong2	Hubei	0.028	0.21	0.721	0.041	0
132	Y379	Yangdao2	Jiangsu	0	0.804	0.196	0	0
133	Y380	Xiushui117	Zhejiang	0	0	0	1	0
134	Y389	Yangjing4227	Jiangsu	0	0.003	0	0.996	0
135	Y394T	Lianjing4	Jiangsu	0	0	0	1	0
136	Y397T	Zhongxian898	Anhui	0	0.964	0.036	0	0
137	Y399	Chuannong422	Sichuan	0	0	1	0	0
138	Y39T	Bayuehuang	Jiangsu	0	0	0	1	0
139	Y3T	Cungu	Jiangsu	0.643	0	0	0.357	0
140	Y401T	2134	Sichuan	0	0	1	0	0
141	Y403	Neizhong124	Sichuan	0	0.294	0.687	0	0.019
142	Y404T	Hexi4	Yunnan	0	0.771	0.229	0	0
143	Y405	Chuanxinnuo	Sichuan	0	0.625	0.375	0	0
144	Y406	Zunxian3	Guizhou	0	0	1	0	0
145	Y409	Chuanmi2	Sichuan	0	0.691	0.309	0	0
146	Y40T	Tongqingzao	Jiangsu	0	0	0	1	0
147	Y411	Zhuganqing	Shandong	0.003	0	0	0.997	0
148	Y412T	Putaohuang	Beijing,Tianjin	0	0.021	0.979	0	0
149	Y413	Maodao	Shanxi	0.059	0	0.004	0.937	0
150	Y416	Nongken39	Hebei	0.016	0.046	0.836	0.102	0
151	Y419	Shuiyan300li	Tianjin, Hebei	0	0	0	1	0
152	Y41T	Aijiaozao	Jiangsu	1	0	0	0	0
153	Y42	Luopinglanhangu	Jiangsu	0.813	0	0	0.187	0
154	Y422T	Huajing2	Henan	0.009	0	0	0.991	0
155	Y425	Jinfu9	Tianjin	0	0.019	0	0.98	0
156	Y426	Zhongxi7608	Tianjin, Hebei	0	0	0	1	0
157	Y427T	Shangnong13	Shandong	0	0	0	1	0
158	Y430T	Jindao1244	Tianjin	0	0.046	0.071	0.883	0
159	Y431T	Jindao4	Shanxi	0	0	0	1	0
160	Y433T	Yujing5	Henan	0	0	0	1	0
161	Y434	Xindao90261	Henan	0.067	0	0	0.933	0
162	Y436	Xindao18	Henan	0	0	0	1	0
163	Y437	Zhendao18	Henan	0	0	0	1	0
164	Y43T	Guilu1	Jiangsu	0.829	0	0	0.171	0
165	Y44	Qianxiaohangu	Jiangsu	0.898	0	0	0.102	0
166	Y440	Kenyu16	Hebei	0	0	0.008	0.991	0
167	Y442	Sanbaijing	Shanxi	0	0	1	0	0
168	Y443	Ningshuodabaimao	Gansu	0	0	1	0	0
169	Y444T	Gongjiao10	Ningxia, Xinjiang	0	0	0	1	0
170	Y445T	88-49	Shanxi	0.01	0	0	0.99	0
171	Y446T	Duzi129	Xinjiang	0.105	0	0	0.895	0
172	Y448	Xijing2	Shanxi	0	0	0	1	0
173	Y45	Yangliuhangu	Jiangsu	0.202	0	0	0.798	0
174	Y453	Ningjing24	Ningxia	0.139	0	0.007	0.848	0.006
175	Y454	Xindao11	Xinjiang	0	0	0	1	0
176	Y461	Mudanjiang2	Heilongjiang	0	0	0	1	0
177	Y468	Liaojing287	Liaoning	0	0	0	1	0
178	Y46T	Chenggonghangu	Jiangsu	0.632	0.24	0	0.129	0
179	Y47T	AsuXX	Jiangsu	0.001	0	0	0.999	0
180	Y48	Fangye87-707	Jiangsu	0.002	0.05	0.014	0.928	0.006
181	Y494T	Nonglin8	Japan	0	0	0	1	0
182	Y498T	Huangjiqing	Japan	0	0	0	1	0
183	Y500T	Shuiyuan264	North Korea	0	0.938	0	0.062	0
184	Y512T	X019		0.007	0.578	0.38	0	0.034
185	Y537T	Yelicanghua	Hebei	0.234	0	0	0.766	0
186	Y538	Weiguo	Liaoning	0	0	0	1	0
187	Y539	Xingguo	Jilin	0.214	0	0	0.786	0
188	Y541T	Youmangzaojing	Shanghai	0.002	0	0	0.998	0
189	Y542	Qiuqianbai	Anhui	0.005	0.064	0.931	0	0
190	Y543T	Feidongtangdao	Anhui	0.18	0	0	0.82	0
191	Y544	Sanbaili	Hunan	0	0.062	0.938	0	0
192	Y545	Lucaihao	Fujian	0	0	1	0	0
193	Y547	Sihuisanzhanqi	Guangdong	0	0.001	0.999	0	0
194	Y548	Qiyuexian	Guangxi	0.023	0.363	0.593	0.008	0.013
195	Y549	Wenxiangnuo	Yunnan	0	0.245	0.72	0	0.035
196	Y550T	Haolai	Yunnan	0.006	0.241	0.733	0	0.02
197	Y551T	Jiuyuehuang	Shanxi	0.117	0	0	0.883	0
198	Y552T	Heimangdao	Ningxia	0.113	0	0.501	0.385	0
199	Y553	Taidongludao	Taiwan	0.561	0.03	0.06	0.338	0.011
200	Y557T	Yiweidao	Korea	0.013	0.014	0	0.973	0
201	Y558T	Huadongdao	Korea	0	0	0	1	0
202	Y560	Jinyue1	Beijing	0	0	0	1	0
203	Y561T	Zhonghua11	Beijing	0	0.019	0	0.981	0
204	Y563	Taducan	Philippin	0.025	0.329	0.559	0.029	0.058
205	Y564	CO 18	India	0	0.316	0.684	0	0
206	Y565	Gie 57	Vietnam	0	0.314	0.682	0.003	0
207	Y567T	JC92	India	0.004	0.849	0.142	0.005	0
208	Y568	RTS13	Vietnam	0	0.391	0.59	0	0.018
209	Y570	DV85	Bengal	0	0	0	0	1
210	Y572	T1	India	0	0	0	0	1
211	Y573	BJ 1	India	0	0	0	0	1
212	Y574	SHADA BORO	Bengal	0	0	0	0	1
213	Y575T	DV1	Bengal	0	0	0	0	1
214	Y577	Geumobyeo	Korea	0	0	0	1	0
215	Y578T	Koshihikari	Japan	0	0	0	1	0
216	Y579T	Tainan Iku 487	Taiwan	0.038	0	0	0.962	0
217	Y57T	Xiaocongdao	Jiangsu	0	0	0	1	0
218	Y581	N 22	India	0	0	0	0	1
219	Y582	Arias	Indonesia	0.03	0.701	0.233	0.007	0.03
220	Y583T	KU 115	Thailand	0.222	0.569	0.146	0.018	0.046
221	Y585	T65	Taiwan	0	0	0	1	0
222	Y586	Asominori	Japan	0.004	0	0	0.996	0
223	Y6	Yaxuenuo	Jiangsu	0.003	0.091	0.906	0	0
224	Y60T	Changmangxiaomaidao	Jiangsu	0	0	0	1	0
225	Y61T	Jinxiangwandao	Jiangsu	0	0	0	1	0
226	Y65T	xiaohuangdao	Jiangsu	0.016	0.011	0	0.973	0
227	Y662T		Heilongjiang	0.001	0.004	0	0.995	0
228	Y664T		Heilongjiang	0.017	0	0	0.983	0
229	Y67	Aicheng804	Jiangsu	0	0	0	1	0
230	Y671T		Heilongjiang	0	0	0	1	0
231	Y679T		Heilongjiang	0	0	0	1	0
232	Y687	Kanghui98	Jiangsu	0	0.948	0.052	0	0
233	Y688	1993-11-01	Jiangsu	0	0.779	0.221	0	0
234	Y689	YuesuA	Guangdong	0.081	0.732	0.187	0	0
235	Y690T	Ⅱ-32A	Hunan	0	0.94	0.06	0	0
236	Y691T	6311S	Guizhou	0.001	0.63	0.305	0.064	0
237	Y692T	P88S	Hunan	0.034	0.543	0.319	0.104	0
238	Y693T	Guangzhan63S	Liaoning	0.001	0.705	0.253	0.041	0
239	Y696T	Wuyujing23	Jiangsu	0	0.004	0	0.996	0
240	Y697	Zhendao88	Jiangsu	0	0	0	1	0
241	Y698T	Huaidao9	Jiangsu	0.01	0.016	0	0.974	0
242	Y699	Xudao7	Jiangsu	0	0	0	1	0
243	Y70	Heikezijing	Jiangsu	0.141	0	0.003	0.855	0
244	Y700	Daliang203	Shandong	0.001	0.02	0	0.979	0
245	Y701	Jindao1	Guangdong	0.023	0.006	0.001	0.97	0
246	Y702	Lianjing7	Jiangsu	0	0	0	1	0
247	Y703	Yanjing10	Jiangsu	0.056	0	0	0.944	0
248	Y705	Pangxiegu	Hunan	0	0.715	0.195	0	0.09
249	Y706	Nipponbare	Japan	0.017	0.009	0.002	0.951	0.021
250	Y707	K.N	Japan	0.64	0.041	0.043	0.235	0.04
251	Y709	0-2428	Jiangsu	0.294	0.072	0.033	0.601	0
252	Y715	Ningjing4	Jiangsu	0	0	0	1	0
253	Y718T	Guichao2	Guangdong	0	0.23	0.769	0	0
254	Y720P	IR24	IRRI	0	1	0	0	0
255	Y721P	Ussr5	Russia	0.248	0	0.01	0.742	0
256	Y723P	Kasalath	India	0	0	0	0	1
257	Y724T	Jinxuan831	Jiangsu	0	0	1	0	0
258	Y725P	Nanjing35	Jiangsu	0	0.199	0.005	0.796	0
259	Y726T	IR36	IRRI	0	0.836	0.102	0	0.061
260	Y727T	Habataki	Japan	0.001	0.849	0.111	0.039	0
261	Y728P	Sasanishiki	Japan	0.055	0	0.005	0.93	0.01
262	Y74T	Laohuangdao	Jiangsu	0.001	0	0	0.999	0
263	Y77	Shuangchengnuo	Jiangsu	0	0	0	1	0
264	Y86T	Huinuo	Jiangsu	0	0	0	1	0
265	Y87T	Shiwuyenuo	Jiangsu	0	0	0	1	0
266	Y90	Suzhouxuan271	Jiangsu	0.029	0	0	0.971	0
267	Y92	Yangnuo4	Jiangsu	0	0	0	1	0
268	Y99	Xiaoheigu	Yunnan	0	0.413	0.395	0	0.192
