# Supplementary material for: Genome-wide association studies identify OsWRKY53 as a key regulator of salt tolerance in rice
Source: Nat Commun. 2023 Jun 15;14:3550. doi: 10.1038/s41467-023-39167-0 (PMC10272163; doi:10.1038/s41467-023-39167-0)
Supplement: Supplementary file 5 — Supplementary Data 3 [file 41467_2023_39167_MOESM5_ESM.xlsx]

## Sheet: Sheet1
List of 83 unique QTLs with 19 loci associated with salt tolerance are highlighted in yellow
Trait	Chromosome	Pos	Ref/Alt	-logP	R2(％)	SNP annotation	Start position-End position(bp)	No. of genes in QTL	Candidate gene(s) under QTL
ST-SNC	1	5155307	T/A	4.27	6.5	downstream_gene_variant
ST-SNKR		5155307	T/A	4.32	6.58	downstream_gene_variant
ST-SFW	1	5460864	G/A	5.24	7.44	downstream_gene_variant
ST-SKC	1	8877435	C/T	4.04	6.31	intergenic_region
ST-SH	1	11364093	C/T	4.39	5.08	downstream_gene_variant	11358143-11462282	7	SKC1
ST-SKC		11427028	C/T	4.22	6.31	missense_variant
ST-SDW	1	12666368	A/T	4.49	7.57	downstream_gene_variant
ST-WC		12753914	C/T	4.26	8.69	upstream_gene_variant
ST-SFW	1	14917658	T/G	5.54	11.66	upstream_gene_variant
ST-SR		15068513	C/T	4.03	5.08	upstream_gene_variant
ST-SR	1	18723552	C/T	4.06	6.02	upstream_gene_variant
ST-SNC	1	19026083	A/G	4.64	8.42	upstream_gene_variant	19009515-19350342	20	HKT3
ST-WC		19029782	G/T	4.68	8.69	upstream_gene_variant
ST-SNKR		19090220	T/G	4.24	7.58	missense_variant
ST-SDW	1	23171803	G/A	4.34	7.52	upstream_gene_variant
ST-SDW	1	31490116	C/G	4.15	5.86	5_prime_UTR_variant	31378246-31656626	31	OsWRKY13
ST-SNC		31504896	C/T	4.81	7.32	upstream_gene_variant
ST-SR	1	40848183	T/A	4.21	6.06	3_prime_UTR_variant	40626025-41144277	72	OsHAK2; OsHAK5
ST-WC		41057738	C/T	5.08	7.78	synonymous_variant
ST-SH	2	3206819	C/T	4.59	6.49	upstream_gene_variant
ST-WC	2	4843362	G/A	4.46	8.27	upstream_gene_variant
ST-WC	2	19085156	T/C	4.08	6.07	missense_variant	18899719-19089122	13	No candidate gene relevant to salt tolerance
ST-WC	2	22238580	C/T	4.65	7.12	upstream_gene_variant
ST-WC	2	24077093	G/A	4.99	7.76	upstream_gene_variant
ST-SFW	2	24382271	T/G	5.17	7.38	missense_variant		0	No candidate gene relevant to salt tolerance
ST-SH		24389875	G/A	4.92	5.69	upstream_gene_variant
ST-SDW	2	24639862	G/A	4.02	6.9	intergenic_region
ST-SDW	2	31683911	G/A	4.67	7.98	synonymous_variant	31643700-31794861	23	No candidate gene relevant to salt tolerance
ST-SFW		31683911	G/A	5.37	9.09	synonymous_variant
ST-SFW	2	34813951	C/T	6.74	9.74	upstream_gene_variant
ST-SFW	3	962390	C/A	5.55	8.55	3_prime_UTR_variant	866897-1014607	24	No candidate gene relevant to salt tolerance
ST-SH	3	1357231	T/C	4.66	7.03	intron_variant	1303518-1431074	13	No candidate gene relevant to salt tolerance
ST-SDW	3	4634694	T/C	4.03	5.61	downstream_gene_variant
ST-SR	3	6556761	C/T	5.69	11.27	3_prime_UTR_variant	6451821-6874803	33	MKK10.2
ST-SDW	3	10250109	A/G	5.44	17.29	upstream_gene_variant
ST-SFW	3	13702873	C/T	5.16	7.37	upstream_gene_variant
ST-SNKR	3	15766711	C/G	4.25	12.16	downstream_gene_variant
ST-SFW	3	16839657	C/T	5.67	7.32	5_prime_UTR_variant	16663239-17020970	21	OsHAP2E
ST-SH	3	25933881	A/G	4.99	7	upstream_gene_variant
ST-SFW	3	29638615	G/A	5.46	9.11	upstream_gene_variant
ST-SDW	3	31003119	A/G	4.16	7.23	3_prime_UTR_variant	30672275-31744273	130	No candidate gene relevant to salt tolerance
ST-SFW	3	33989518	C/T	5.35	7.93	upstream_gene_variant
ST-SR	4	904922	C/T	4.65	5.95	upstream_gene_variant
ST-WC	4	18557219	C/A	4.04	7.26	upstream_gene_variant
ST-SNC	4	19092446	A/G	4.64	6.92	upstream_gene_variant
ST-SR	4	27364134	T/C	4.64	5.81	upstream_gene_variant
ST-SDW	4	28332600	G/A	4.42	6.17	upstream_gene_variant
ST-SH	5	766802	C/T	4.03	4.67	upstream_gene_variant
ST-SH	5	1839051	T/C	4.34	5.93	downstream_gene_variant
ST-SH	5	2087611	C/T	5.05	6.05	upstream_gene_variant
ST-SDW	5	7446856	C/T	4.13	5.96	missense_variant	7325843-7563067	12	No candidate gene relevant to salt tolerance
ST-WC	5	16150313	A/G	4.42	5.33	5_prime_UTR_variant	16118878-16153124	1	OsWRKY53
ST-SDW	5	16693817	A/T	4.52	7.61	upstream_gene_variant
ST-SNC	5	17314731	G/A	4.39	6.78	upstream_gene_variant
ST-SFW	5	24688892	C/T	5.4	7.45	upstream_gene_variant
ST-SNKR	6	17985310	G/A	7.39	11.72	upstream_gene_variant
ST-SNC	6	19465584	C/T	5.4	8.24	upstream_gene_variant
ST-SNKR		19465584	C/T	5.12	7.62	upstream_gene_variant
ST-WC	6	22411060	C/T	4.02	5.73	upstream_gene_variant
ST-SNC	6	27063362	G/T	4.15	7.54	downstream_gene_variant
ST-SKC	7	17880384	T/C	4.47	8.17	upstream_gene_variant
ST-WC	7	19356417	T/C	4.46	7.93	upstream_gene_variant
ST-WC	7	23553438	T/G	4.47	11.86	upstream_gene_variant
ST-SNC	7	26053347	T/G	4.71	9.87	missense_variant	26041060-26070044	4	No candidate gene relevant to salt tolerance
ST-SDW	8	5567413	G/A	4.35	10.03	upstream_gene_variant
ST-SH	8	8780911	T/A	6.03	7.14	upstream_gene_variant
ST-SFW	8	9212456	A/G	5.24	8.81	upstream_gene_variant
ST-SNC	8	9438680	T/C	4.07	5.82	upstream_gene_variant
ST-SFW	8	24525162	G/A	5.67	9.38	upstream_gene_variant
ST-SFW	8	28155039	C/T	5.37	9.26	downstream_gene_variant	28106211-28320335	22	BAHD
ST-SDW		28164360	T/C	4.24	7.52	3_prime_UTR_variant
ST_SNC	9	7140295	C/T	4.1	5.79	upstream_gene_variant
ST-SNKR	9	7284546	C/G	4.06	6.67	upstream_gene_variant
ST-SFW	9	11257180	C/T	5.44	9.18	upstream_gene_variant
ST-SH	9	15826229	C/T	4.01	5.74	downstream_gene_variant	15713561-16346707	46	OsDSG1
ST-SFW		15912871	C/G	5.7	8.14	missense_variant
ST-SDW	9	21353346	C/A	5.57	9.59	upstream_gene_variant
ST-SFW		21353346	C/A	5.48	9.35	upstream_gene_variant
ST-SDW	10	931477	C/T	4.41	7.36	upstream_gene_variant
ST-SKC	10	1171832	A/T	4.17	7.51	downstream_gene_variant
ST-SH	10	2126827	G/T	4.03	4.76	downstream_gene_variant
ST-SKC	10	2722531	G/A	4.46	11.03	upstream_gene_variant
ST-SKC	10	4415313	G/A	4.22	10.59	intergenic_region
ST-SKC	10	6198855	C/T	4.04	7.4	intergenic_region
ST-SKC	10	11719000	A/T	4.68	8.97	upstream_gene_variant
ST-SNC	10	16903292	G/C	4.7	8.55	upstream_gene_variant
ST-SNKR	10	18183930	G/T	4.02	6.51	intergenic_region
ST-SNC	10	19832273	C/A	4.22	6.37	missense_variant	19827972-19840989	3	No candidate gene relevant to salt tolerance
ST-SKC	10	22511544	G/A	4.56	8.15	upstream_gene_variant
ST-SKC	11	3906485	G/A	4.54	8.34	intergenic_region
ST-SKC	11	8313726	T/C	4.09	7.27	intergenic_region
ST-SKC	11	17609799	G/A	4.36	8.22	intergenic_region
ST-SDW	11	23406785	A/C	4.05	6.99	missense_variant	23354159-23416548	7	No candidate gene relevant to salt tolerance
ST-SNC	11	26524634	A/G	4.21	6.29	downstream_gene_variant
ST-SKC	11	27440205	C/G	5.74	10.36	downstream_gene_variant
ST-SKC	12	2206293	C/T	4.38	10.28	upstream_gene_variant
ST-SDW	12	16556381	G/A	4.09	6.79	downstream_gene_variant
