# Supplementary material for: Genome-wide association studies identify OsWRKY53 as a key regulator of salt tolerance in rice
Source: Nat Commun. 2023 Jun 15;14:3550. doi: 10.1038/s41467-023-39167-0 (PMC10272163; doi:10.1038/s41467-023-39167-0)
Supplement: Supplementary file 6 — Supplementary Data 4 [file 41467_2023_39167_MOESM6_ESM.xlsx]

## Sheet: Sheet1
Detailed information on the DNA polymorphisms assigned to missense-variant in the candidate region on chromosome 1 close to HKT2;3. The candidate genes significantly associated with phenotypic variation are highlighted in green.
Chr	Position	Ref	Alt	Gene ID	Ref.aa	Alt.aa	Annotation
	(bp)
1	19010007	A	G	LOC_Os01g34480	Ile	Val	Similar to Cinnamyl alcohol dehydrogenase.
1	19013542	C	T		Ala	Val
1	19073408	G	A	LOC_Os01g34590	Ala	Val	Conserved hypothetical protein.
1	19073468	T	C		Gln	Arg
1	19073481	G	A		Pro	Ser
1	19073516	T	C		Asp	Gly
1	19073520	C	T		Gly	Ser
1	19081302	G	A	LOC_Os01g34610	Gly	Arg	Hypothetical protein.
1	19090190	C	T	LOC_Os01g34620	Leu	Phe	OsGrx_S15.1 - glutaredoxin subgroup II
1	19090220	T	G		Ser	Ala
1	19097481	T	G	LOC_Os01g34630	His	Pro	Protein of unknown function DUF295 family protein.
1	19097487	T	G		Glu	Ala
1	19111133	G	A	LOC_Os01g34660	Ala	Val	Conserved hypothetical protein.
1	19111872	G	A		Arg	Cys
1	19117083	C	T	LOC_Os01g34670	Arg	His	Copper amine oxidase family protein.
1	19117126	G	A		Pro	Ser
1	19118039	C	A		Gln	His
1	19118154	C	T		Arg	His
1	19123429	A	T	LOC_Os01g34680	His	Gln	Conserved hypothetical protein.
1	19124180	T	C		Ile	Val
1	19124696	T	C		Ile	Val
1	19130426	G	A	LOC_Os01g34690	Ala	Val	Protein of unknown function DUF642 family protein.
1	19130685	T	C		Ile	Val
1	19136015	G	C	LOC_Os01g34700	Ala	Pro	dienelactone hydrolase family protein
1	19174615	G	T	LOC_Os01g34770	Gly	Val	tetratricopeptide repeat containing protein, putative, expressed
1	19180292	T	C	LOC_Os01g34780	His	Arg	protein binding protein, putative, expressed
1	19185459	C	T		Ala	Thr
1	19200860	G	T	LOC_Os01g34790	Ala	Glu	Conserved hypothetical protein.
1	19242289	C	T	LOC_Os01g34850	Thr	Ile	OsHKT2;3 - Na+ transporter, expressed
1	19242414	A	G		Ser	Gly
1	19242448	G	C		Arg	Thr
1	19242529	T	C		Ile	Thr
1	19242867	G	A		Ala	Thr
1	19242868	C	T		Ala	Val
1	19243135	C	T		Ala	Val
1	19243465	T	A		Phe	Leu
1	19247154	C	T	LOC_Os01g34860	Arg	Gln	Conserved hypothetical protein
1	19247189	G	C		Asp	Glu
1	19247227	C	A		Gly	Cys
1	19247442	G	A		Ala	Val
1	19247502	G	A		Ala	Val
1	19247532	G	C		Ser	Cys
1	19247548	G	A		Arg	Trp
1	19247568	C	T		Cys	Tyr
1	19247596	C	T		Ala	Thr
1	19247621	G	C		Cys	Trp
1	19247905	C	T		Gly	Ser
1	19295991	C	G	LOC_Os01g34920	Gly	Ala	Glycoside hydrolase
1	19303649	T	C	LOC_Os01g34930	Thr	Ala	callose synthase
1	19303883	C	T		Ala	Thr
1	19304562	C	T		Val	Ile
