# Supplementary material for: Genome-wide association studies identify OsWRKY53 as a key regulator of salt tolerance in rice
Source: Nat Commun. 2023 Jun 15;14:3550. doi: 10.1038/s41467-023-39167-0 (PMC10272163; doi:10.1038/s41467-023-39167-0)
Supplement: Supplementary file 7 — Supplementary Data 5 [file 41467_2023_39167_MOESM7_ESM.xlsx]

## Sheet: Sheet1
Detailed information on the DNA polymorphisms assigned to missense-variant in the candidate region on chromosome 1 close to OsHAK2 and OsHAK5. The candidate genes significantly associated with phenotypic variation are highlighted in green.
Chr	Position	Ref	Alt	Gene ID	Ref.aa	Alt.aa	Annotation
	(bp)
1	40654878	T	C	LOC_Os01g70220	Leu	Ser	histone-lysine N-methyltransferase, putative, expressed
1	40668914	A	C	LOC_Os01g70240	Phe	Leu	expressed protein
1	40669006	T	G		Lys	Gln
1	40675807	A	G	LOC_Os01g70250	Leu	Ser	Conserved hypothetical protein
1	40675807	A	G		Leu	Ser
1	40675963	A	G		Val	Ala
1	40676767	G	A		Ser	Leu
1	40680568	G	T	LOC_Os01g70260	Ala	Ser	receptor-like protein kinase 2 precursor, putative, expressed
1	40698889	G	A	LOC_Os01g70270	Arg	Gln	auxin response factor, putative, expressed
1	40711179	C	T	LOC_Os01g70300	Ala	Thr	aspartokinase 3, chloroplast precursor, putative, expressed
1	40712885	T	G		Leu	Phe
1	40712885	T	G		Leu	Phe
1	40715330	C	A	LOC_Os01g70310	Ala	Ser	Similar to Transcription factor ICE1
1	40762172	A	G	LOC_Os01g70360	Cys	Arg	serine palmitoyltransferase 2, putative, expressed
1	40783704	A	G	LOC_Os01g70390	Ile	Val	Conserved hypothetical protein
1	40795645	C	T	LOC_Os01g70430	Gly	Ser	oxidoreductase
1	40796689	T	C		Thr	Ala
1	40798433	C	G	LOC_Os01g70440	Gly	Ala	Conserved hypothetical protein
1	40828184	A	G	LOC_Os01g70490	Ile	Val	potassium transporter, putative, expressed
1	40834085	T	G	LOC_Os01g70500	Glu	Ala	Conserved hypothetical protein
1	40846625	A	G	LOC_Os01g70520	Ile	Met	similar to G. max isohydroxyurate hydrolase, expressed
1	40847926	A	C		Met	Leu
1	40852780	A	G	LOC_Os01g70540	Lys	Glu	Glucose/ribitol dehydrogenase family protein
1	40860427	G	C	LOC_Os01g70550	Pro	Arg	Conserved hypothetical protein
1	40863170	C	A	LOC_Os01g70560	Ala	Ser	expressed protein
1	40865354	A	G	LOC_Os01g70570	Val	Ala	acyltransferase, putative, expressed
1	40865354	A	G		Val	Ala
1	40865364	T	C		Asn	Asp
1	40865364	T	C		Asn	Asp
1	40867989	A	G		Val	Ala
1	40868136	G	A		Ala	Val
1	40868955	C	A	LOC_Os01g70580	Arg	Ser	thiamin pyrophosphokinase 1, putative, expressed
1	40888554	T	A	LOC_Os01g70630	Val	Glu	retrotransposon protein, putative, unclassified, expressed
1	40888829	T	C		Leu	Pro
1	40888943	T	C		Met	Thr
1	40889175	G	A		Glu	Lys
1	40889250	T	G		Tyr	Asp
1	40917846	T	C	LOC_Os01g70670	Ser	Pro	domain containing protein, expressed
1	40931220	A	G	LOC_Os01g70710	Ser	Pro	heavy metal-associated domain containing protein, expressed
1	40931372	T	C		Gln	Arg
1	40986838	T	C	LOC_Os01g70810	Leu	Pro	homeobox domain containing protein, expressed
1	40989323	T	C		Ile	Thr
1	40991178	A	G		Thr	Ala
1	40992245	T	C		Met	Thr
1	40992262	T	C		Trp	Arg
1	40992386	A	C		Tyr	Ser
1	41014747	C	G	LOC_Os01g70870	Asp	His	C2H2-type domain containing protein, expressed
1	41055096	T	C	LOC_Os01g70920	Met	Thr	cullin-1, putative, expressed
1	41057854	T	C	LOC_Os01g70930	Lys	Glu	leucoanthocyanidin dioxygenase, putative, expressed
1	41062406	T	G	LOC_Os01g70940	Ser	Ala	potassium transporter, putative, expressed
1	41065438	T	G		Ser	Ala
1	41065913	T	C		Met	Thr
1	41080688	T	C	LOC_Os01g70970	Asn	Asp	protein kinase, putative, expressed
1	41097719	C	T	LOC_Os01g71000	Ala	Val	protein kinase APK1B, chloroplast precursor, putative, expressed
1	41112401	A	C	LOC_Os01g71040	Asp	Glu	Conserved hypothetical protein
1	41112405	T	G		Lys	Thr
1	41112445	C	T		Ala	Thr
1	41113735	C	T		Ala	Thr
1	41113846	C	T		Ala	Thr
1	41113963	C	T		Ala	Thr
1	41118958	C	T	LOC_Os01g71050	Arg	Lys	MSP domain containing protein, putative, expressed
1	41127667	C	T	LOC_Os01g71060	Arg	Lys	xylanase inhibitor, putative, expressed
1	41134706	T	C	LOC_Os01g71070	His	Arg	xylanase inhibitor, putative, expressed
1	41142438	C	A	LOC_Os01g71090	Gly	Trp	xylanase inhibitor, putative, expressed
1	41142451	C	A		Arg	Ser
1	41142452	C	T		Arg	Lys
1	41142548	G	T		Pro	Gln
1	41142573	C	T		Ala	Thr
1	41142578	C	T		Arg	His
1	41142812	C	T		Arg	Lys
1	41142917	C	T		Arg	Lys
1	41142978	C	T		Asp	Asn
1	41143099	C	A		Lys	Asn
1	41143131	C	G		Val	Leu
1	41143323	A	C		Ser	Ala
1	41143367	G	A		Ala	Val
1	41143392	T	G		Asn	His
