# Supplementary material for: Genome-wide association studies identify OsWRKY53 as a key regulator of salt tolerance in rice
Source: Nat Commun. 2023 Jun 15;14:3550. doi: 10.1038/s41467-023-39167-0 (PMC10272163; doi:10.1038/s41467-023-39167-0)
Supplement: Supplementary file 8 — Supplementary Data 6 [file 41467_2023_39167_MOESM8_ESM.xlsx]

## Sheet: Sheet1
Detailed information on the DNA polymorphisms assigned to missense-variant in the candidate region on chromosome 1 close to OsWRKY13. The candidate genes significantly associated with phenotypic variation are highlighted in green.
Chr	Position	Ref	Alt	Gene ID	Ref.aa	Alt.aa	Annotation
	(bp)
1	31410468	G	C	LOC_Os01g54600	Met	Ile	WRKY13, expressed
1	31423369	G	C	LOC_Os01g54620	Glu	Gln	CESA4 - cellulose synthase
1	31423397	C	T		Ala	Val
1	31423402	G	A		Gly	Ser
1	31432613	C	A	LOC_Os01g54630	Trp	Leu	leucine rich repeat family protein, putative, expressed
1	31474325	C	T	LOC_Os01g54700	Gly	Ser	retrotransposon protein, putative, unclassified, expressed
1	31476914	G	A		Ala	Val
1	31512421	T	C	LOC_Os01g54784	Ile	Thr	Conserved hypothetical protein
1	31517886	C	T		Ser	Leu
1	31521369	G	T	LOC_Os01g54800	Gly	Cys	Conserved hypothetical protein
1	31525122	G	A	LOC_Os01g54810	Leu	Phe	Conserved hypothetical protein
1	31552504	C	T	LOC_Os01g54850	Leu	Phe	F-box domain containing protein, expressed
1	31593365	C	A	LOC_Os01g54930	Ala	Ser	one zinc finger protein, putative, expressed
1	31593725	C	T		Val	Ile
1	31593734	T	C		Asn	Asp
1	31600780	G	A	LOC_Os01g54940	Ala	Thr	zinc-containing protein
1	31608897	G	A	LOC_Os01g54960	Thr	Met	Conserved hypothetical protein
1	31610933	C	T	LOC_Os01g54990	Arg	Cys	Transcriptional factor B3 family protein
1	31611417	G	T		Ser	Ile
1	31611906	A	G		Arg	Gly
1	31611921	A	G		Met	Val
1	31611936	G	A		Gly	Arg
1	31611949	G	A		Ser	Asn
1	31611979	C	T		Thr	Met
1	31611992	G	T		Trp	Cys
1	31612047	T	C		Cys	Arg
1	31618280	A	T		Phe	Ile
1	31620381	A	T		Phe	Tyr
1	31622561	C	T		Gly	Arg
1	31622680	C	G		Gly	Ala
1	31622720	T	A		Asn	Tyr
1	31629434	A	T	LOC_Os01g55000	Thr	Ser	Conserved hypothetical protein
1	31629434	A	T		Thr	Ser
1	31629584	G	A		Val	Ile
1	31629921	C	T		Thr	Ile
1	31630007	C	A		Arg	Ser
1	31630038	C	G		Ala	Gly
1	31630113	A	G		Gln	Arg
1	31630338	A	T		Gln	Leu
1	31630347	A	C		Glu	Ala
1	31645027	C	T	LOC_Os01g55040	Val	Ile	glucan synthase component, putative, expressed
1	31645362	T	C		Tyr	Cys
1	31645552	T	C		Asn	Asp
1	31646878	A	C		Trp	Gly
1	31647805	C	G		Gly	Arg
1	31648043	G	A		Arg	Cys
1	31648211	C	G		Val	Leu
1	31652881	G	T	LOC_Os01g55050	Pro	Gln	unknown function DUF1421 domain containing protein, expressed
