# Supplementary material for: Genome-wide association studies identify OsWRKY53 as a key regulator of salt tolerance in rice
Source: Nat Commun. 2023 Jun 15;14:3550. doi: 10.1038/s41467-023-39167-0 (PMC10272163; doi:10.1038/s41467-023-39167-0)
Supplement: Supplementary file 9 — Supplementary Data 7 [file 41467_2023_39167_MOESM9_ESM.xlsx]

## Sheet: Sheet1
Detailed information on the DNA polymorphisms assigned to missense-variant in the candidate region on chromosome 9 close to OsDSG1. The candidate genes significantly associated with phenotypic variation are highlighted in green.
Chr	Position	Ref	Alt	SNP annotation	Gene ID		Annotation
	(bp)
9	15748069	G	A	upstream gene variant	LOC_Os09g26144		glutamate receptor, putative, expressed
9	15767474	A	G	synonymous variant	LOC_Os09g26160	glutamate receptor, putative, expressed
9	15781631	G	A	3 prime UTR variant	LOC_Os09g26180		transcription initiation factor TFIID subunit 10, putative, expressed
9	15789883	T	A	upstream gene variant	LOC_Os09g26190		CBS domain containing protein, expressed
9	15868326	T	C	3 prime UTR variant	LOC_Os09g26260		AAA-type ATPase family protein, putative, expressed
9	15891856	G	A	3 prime UTR variant	LOC_Os09g26300		hypro1, putative, expressed
9	15896622	T	C	missense variant	LOC_Os09g26310		hypro1, putative, expressed
9	15916186	C	A	synonymous variant	LOC_Os09g26340		Core histone H2A/H2B/H3/H4 domain containing protein, putative, expressed
9	15921648	C	A	3 prime UTR variant	LOC_Os09g26360		pectinesterase, putative, expressed
9	15927416	G	A	synonymous variant	LOC_Os09g26370		DUF581 domain containing protein, expressed
9	15929431	T	C	upstream gene variant	LOC_Os09g26380		aminotransferase, classes I and II, domain containing protein, expressed
9	15938920	A	T	3 prime UTR variant	LOC_Os09g26390		AT-rich interaction region, putative, expressed
9	15948749	C	T	upstream gene variant	LOC_Os09g26400		zinc finger, C3HC4 type domain containing protein, expressed
9	15959604	T	G	synonymous variant	LOC_Os09g26420		AP2 domain containing protein, expressed
9	15973617	C	T	downstream gene variant	LOC_Os09g26430		retrotransposon protein, putative, unclassified, expressed
9	15980876	T	C	downstream gene variant	LOC_Os09g26460		protein binding protein, putative, expressed
9	16036401	G	A	upstream gene variant	LOC_Os09g26530		expressed protein
9	16039588	T	C	synonymous variant	LOC_Os09g26540		expressed protein
9	16056146	C	G	upstream gene variant	LOC_Os09g26550		protease Do-like 14, putative, expressed
9	16074579	C	G	upstream gene variant	LOC_Os09g26554		expressed protein
9	16079012	A	G	3 prime UTR variant	LOC_Os09g26560		expressed protein
9	16089149	A	G	upstream gene variant	LOC_Os09g26570		CAAX amino terminal protease family protein, putative, expressed
9	16094216	A	T	upstream gene variant	LOC_Os09g26580		expressed protein
9	16127236	T	G	downstream gene variant	LOC_Os09g26590		OsSAUR37 - Auxin-responsive SAUR gene family member, expressed
9	16138989	T	C	downstream gene variant	LOC_Os09g26610		OsSAUR38 - Auxin-responsive SAUR gene family member, expressed
9	16152452	A	G	upstream gene variant	LOC_Os09g26620		auxin-repressed protein, putative, expressed
9	16169735	T	C	upstream gene variant	LOC_Os09g26650		2Fe-2S iron-sulfur cluster binding domain containing protein, expressed
9	16183864	A	C	upstream gene variant	LOC_Os09g26660		ferric reductase, putative, expressed
9	16195948	C	G	downstream gene variant	LOC_Os09g26670		expressed protein
9	16223076	A	T	upstream gene variant	LOC_Os09g26700		choline/ethanolamine kinase, putative, expressed
9	16236074	T	A	downstream gene variant	LOC_Os09g26730		chaperonin, putative, expressed
9	16253402	A	G	intron variant	LOC_Os09g26760		DNA repair metallo-beta-lactamase family protein, expressed
9	16264057	C	G	synonymous variant	LOC_Os09g26770		ribosomal L18p/L5e family protein, putative, expressed
9	16273034	G	A	downstream gene variant	LOC_Os09g26780		zinc-finger protein, putative, expressed
9	16280277	T	C	upstream gene variant	LOC_Os09g26800		polygalacturonase, putative, expressed
9	16283779	T	C	upstream gene variant	LOC_Os09g26810		chlorophyll A-B binding protein, putative, expressed
9	16289642	A	T	upstream gene variant	LOC_Os09g26820		exo70 exocyst complex subunit, putative, expressed
9	16301301	G	A	synonymous variant	LOC_Os09g26830		lung seven transmembrane domain containing protein, putative, expressed
9	16308306	G	T	missense variant	LOC_Os09g26840		expressed protein
9	16325958	T	C	5 prime UTR variant	LOC_Os09g26870		BRCA1 C Terminus domain containing protein, expressed
