# Supplementary material for: Genome-wide association studies identify OsWRKY53 as a key regulator of salt tolerance in rice
Source: Nat Commun. 2023 Jun 15;14:3550. doi: 10.1038/s41467-023-39167-0 (PMC10272163; doi:10.1038/s41467-023-39167-0)
Supplement: Supplementary file 10 — Supplementary Data 8 [file 41467_2023_39167_MOESM10_ESM.xlsx]

## Sheet: Sheet1
Detailed information on the DNA polymorphisms assigned to missense-variant in the candidate region on chromosome 8. The candidate genes significantly associated with phenotypic variation are highlighted in green.
Chr	Position	Ref	Alt	Gene ID	Ref.aa	Alt.aa	Annotation
	(bp)
8	28119651	G	A	LOC_Os08g44750	Ala	Thr	auxin-induced protein 5NG4, putative, expressed
8	28119652	C	A		Ala	Glu
8	28125099	G	A	LOC_Os08g44760	Pro	Leu	unknown domain containing protein, expressed
8	28132682	C	G	LOC_Os08g44770	Ala	Gly	superoxide dismutase, putative, expressed
8	28137670	T	C	LOC_Os08g44790	Val	Ala	expansin precursor, putative, expressed
8	28145647	T	G	LOC_Os08g44820	Asp	Ala	no apical meristem protein, putative, expressed
8	28146287	A	T		Ser	Thr
8	28146502	G	C		Pro	Ala
8	28164757	G	A	LOC_Os08g44840	Ser	Phe	transferase family protein, putative, expressed
8	28171306	G	C	LOC_Os08g44850	Ala	Gly	C2 domain containing protein, putative, expressed
8	28171474	G	T		Thr	Lys
8	28171652	T	C		Ser	Gly
8	28171928	G	C		Leu	Val
8	28171944	G	T		Asp	Glu
8	28179478	A	G	LOC_Os08g44860	Met	Thr	aminopeptidase, putative, expressed
8	28180956	T	G		Asn	His
8	28181627	C	A		Arg	Leu
8	28184308	C	A	LOC_Os08g44870	Ala	Ser	MATE efflux family protein, putative, expressed
8	28184362	C	T		Val	Ile
8	28184729	G	C		His	Asp
8	28185005	T	G		Ile	Leu
8	28185142	A	G		Val	Ala
8	28185238	C	G		Gly	Ala
8	28185283	C	G		Gly	Ala
8	28185314	C	G		Gly	Arg
8	28185317	A	T		Ser	Thr
8	28185343	G	A		Ala	Val
8	28185356	T	C		Ile	Val
8	28185389	C	A		Val	Leu
8	28185436	T	A		Tyr	Phe
8	28185440	C	T		Val	Met
8	28185455	C	G		Val	Leu
8	28185467	G	A		Leu	Phe
8	28185611	C	T		Val	Met
8	28201451	C	T	LOC_Os08g44910	Gly	Ser	unknown function domain containing protein, putative, expressed
8	28202032	G	C		Ala	Gly
8	28202048	T	G		Met	Leu
8	28209006	A	C	LOC_Os08g44930	Ser	Ala	SNARE domain containing protein, putative, expressed
8	28245398	A	G	LOC_Os08g45000	Thr	Ala	inorganic phosphate transporter, putative, expressed
8	28245446	G	A		Val	Ile
8	28267259	T	C	LOC_Os08g45030	Phe	Ser	transmembrane region domain containing protein, putative, expressed
8	28267803	G	T		Ala	Ser
8	28268656	T	C		Val	Ala
8	28290499	G	A	LOC_Os08g45060	Ala	Val	TMKL1 precursor, putative, expressed
8	28291958	G	A		Leu	Phe
8	28292279	T	G		Thr	Pro
8	28297515	G	T	LOC_Os08g45080	Thr	Asn	expressed protein
8	28297907	C	G		Met	Ile
8	28298676	C	T		Ser	Asn
8	28298784	T	C		Asn	Ser
8	28298804	T	A		Glu	Asp
8	28301607	G	T		Pro	Gln
8	28305105	A	G		Leu	Pro
