# Supplementary material for: Genome-wide association studies identify OsWRKY53 as a key regulator of salt tolerance in rice
Source: Nat Commun. 2023 Jun 15;14:3550. doi: 10.1038/s41467-023-39167-0 (PMC10272163; doi:10.1038/s41467-023-39167-0)
Supplement: Supplementary file 11 — Supplementary Data 9 [file 41467_2023_39167_MOESM11_ESM.xlsx]

## Sheet: Sheet1
Detailed information on the DNA polymorphisms assigned to missense-variant in the candidate region on chromosome 3. The candidate genes significantly associated with phenotypic variation are highlighted in green.
Chr	Position	Ref	Alt	Gene ID	Ref.aa	Alt.aa	Annotation
	(bp)
3	6469610	G	T	LOC_Os03g12300	His	Gln	HEAT repeat family protein, putative, expressed
3	6517369	A	G	LOC_Os03g12350	Met	Val	two-component response regulator, putative, expressed
3	6520556	T	C	LOC_Os03g12360	Lys	Glu	trehalose-6-phosphate synthase
3	6520556	T	C		Lys	Glu
3	6539403	T	G	LOC_Os03g12370	Ser	Ala	DNA-binding domain containing protein, expressed
3	6545857	G	T	LOC_Os03g12390	Asp	Glu	MAP2K.6 - STE kinases
3	6557720	T	C	LOC_Os03g12414	Thr	Ala	cyclin, putative, expressed
3	6559807	G	A		Thr	Ile
3	6561299	C	A		Ala	Ser
3	6561563	G	A		Leu	Phe
3	6564447	T	C	LOC_Os03g12430	Arg	Gly	Protein prenyltransferase domain containing protein.
3	6565146	G	A		Pro	Ser
3	6574084	T	C	LOC_Os03g12450	Met	Thr	nucleoporin, putative, expressed
3	6574281	T	C		Ser	Pro
3	6574615	G	T		Cys	Phe
3	6575508	G	A		Gly	Ser
3	6577011	C	T		Ala	Val
3	6578442	C	A		Asn	4Lys
3	6580238	G	T		Val	Leu
3	6580362	A	G		Tyr	Cys
3	6592717	A	C	LOC_Os03g12470	Lys	Gln	OsWAK25 - OsWAK receptor-like protein kinase
3	6592921	C	T		Arg	Cys
3	6593800	T	G		Cys	Gly
3	6627522	C	T	LOC_Os03g12520	Thr	Met	STRUBBELIG-RECEPTOR FAMILY 7 precursor, putative, expressed
3	6639972	G	T	LOC_Os03g12530	Ala	Ser	cation efflux family protein
3	6652087	G	T	LOC_Os03g12550	Asp	Tyr	Conserved hypothetical protein.
3	6652442	G	T		Gly	Val
3	6656507	G	C	LOC_Os03g12560	Ser	Arg	Conserved hypothetical protein.
3	6656514	C	A		Arg	Leu
3	6656611	C	T		Ala	Thr
3	6658250	A	G	LOC_Os03g12570	Thr	Ala	Similar to Chromomethylase CMT3.
3	6659526	T	A		Asp	Glu
3	6660364	G	T		Ala	Ser
3	6660602	T	A		Cys	Ser
3	6660821	G	A		Asp	Asn
3	6660836	A	G		Ser	Gly
3	6661270	A	C		Glu	Asp
3	6678079	G	A	LOC_Os03g12590	Val	Ile	Similar to Coatomer gamma subunit
3	6705829	G	A	LOC_Os03g12610	Ala	Thr	5'-3' exonuclease domain containing protein.
3	6754708	T	C	LOC_Os03g12670	Leu	Pro	Hypothetical protein.
3	6755063	A	T		Asp	Val
3	6763278	T	A	LOC_Os03g12680	Thr	Ser	protein kinase
3	6767611	T	C		Thr	Ala
3	6777043	G	T	LOC_Os03g12700	Pro	His	Conserved hypothetical protein.
3	6777341	T	C		Arg	Gly
3	6806778	C	T	LOC_Os03g12730	Gly	Glu	CLAVATA1 precursor, putative, expressed
