# Supplementary material for: Genome-wide association studies identify OsWRKY53 as a key regulator of salt tolerance in rice
Source: Nat Commun. 2023 Jun 15;14:3550. doi: 10.1038/s41467-023-39167-0 (PMC10272163; doi:10.1038/s41467-023-39167-0)
Supplement: Supplementary file 12 — Supplementary Data 10 [file 41467_2023_39167_MOESM12_ESM.xlsx]

## Sheet: Sheet1
Primes in this study
Primer	Sequence(5' to 3')	Amplicon	Application
		(bp)
MKK10.2 Forward	CGGCGATCTATAGCCAATCGAG	96 bp	real time PCR
MKK10.2 Reverse	CGTCCACGTGGCAGAGATTATG
OsWRKY53 Forward	TCCTCAGCTCCTCCCATATCTTG	100 bp
OsWRKY53 Reverse	TGCTGAGAAGCGATGAGATCGG
SKC1 Forward	TGCTCTACGTGGTGATGATGTACC	78 bp
SKC1 Reverse	CTCCCGTTTGCTGGTGTTTGTC
ACTIN1-F	TGCTATGTACGTCGCCATCCAG	468bp
ACTIN1-R	AATGAGTAACCACGCTCCGTCA
MKK10.2-Tilling-F	ATCTCTCCTCGACTCCTCTCTTCT	1134 bp
MKK10.2-Tilling-R	GTACACGTCATCTCTGATTGGTTC
OsWRKY53-PB42AD-F	TGCCTCTCCCGAATTC ATGGCGTCCTCGACGGG	1496bp	yeast one-hybrid
OsWRKY53-PB42AD-R	CGAGTCGGCCGAATTC CTAGCAGAGGAGCGACT
OsWRKY13-PB42AD-F	TGCCTCTCCCGAATTC ATGGCGGCCGGAGAGG	983bp
OsWRKY13-PB42AD-R	CGAGTCGGCCGAATTC TCAGGAGCACGGCGCGGT
MKK10.2-LACZ-F	ATCTGTCGACCTCGAG CTCAATATACGGCGAAG	2435bp
MKK10.2-LACZ-R	GAGCACATGCCTCGAG CGGTTGGAGAGGAGAGG
SKC1-LACZ-F	ATCTGTCGACCTCGAG CGACGTGACAGATTTG	2559bp
SKC1-LACZ-R	GAGCACATGCCTCGAG TTCTCTCCTATGTGTTTC
HKT3-LACZ-F	ATCTGTCGACCTCGAG CACCATCGCCCTTAGACG	2653bp
HKT3-LACZ-R	GAGCACATGCCTCGAG GCCGAATAGGCATTGGAG
WRKY13-LACZ-F	ATCTGTCGACCTCGAG CCAATCAATCCTCTATCCCT	2478bp
WRKY13-LACZ-R	GAGCACATGCCTCGAG AAGATAAGGTGAAGCAGGTC
WRKY53-1305GFP-F	CGGAGCTAGCTCTAGA ATGGCGTCCTCGACGG	1496bp	LUC
WRKY53-1305GFP-R	TGCTCACCATGGATCC GCAGAGGAGCGACTCG
MKK10.2-LUC-F	AGGTCGACGGTATCGATAAGCTTCTCAATATACGGCGAAG	2435bp
MKK10.2-LUC-R	TAGAACTAGTGGATCCCGGTTGGAGAGGAGAGG
SKC1-LUC-F	AGGTCGACGGTATCGATAAGCTT CGACGTGACAGATTTG	2559bp
SKC1-LUC-R	TAGAACTAGTGGATCC TTCTCTCCTATGTGTTTC
MKK10.2-CHIP-P1-F	CGCCCCTTGCTTCTTTGG	60bp	Chip
MKK10.2-CHIP-P1-R	TCCTCCCTATGCTGCGACG
MKK10.2-CHIP-P2-F	CGGCGATCTATAGCCAATCGAG	96bp
MKK10.2-CHIP-P2-R	CGTCCACGTGGCAGAGATTATG
SKC1-CHIP-P1-F	GCACATCAAATCTGAAAAACAAAA	83bp
SKC1-CHIP-P1-R	TGGATTCGTTGGCGGAGAC
SKC1-CHIP-P2-F	ATACCTCTGAAGACTAAAACCCG	79bp
SKC1-CHIP-P2-R	GTAATGTGCCTCTAACAATGACC
OsACTIN1-CHIP-F	AGACCTTCAACACCCCTGCTATG	225bp
OsACTIN1-CHIP-R	ATGAGAACTGCCTATGATTTTATTT
SKC1-biotin-F1	ATAAGATGTTTTTGACTTTGGTCAAAGTCAAACTGTTTATGTTTGACC		EMSA
MKK10.2-biotin-F1	CGGTTTGGGAACCGACTTAGGGCGGTCAAGGCGCGAGCTGGCGCTCCG
