# Supplementary material for: Genome-wide association studies identify OsWRKY53 as a key regulator of salt tolerance in rice
Source: Nat Commun. 2023 Jun 15;14:3550. doi: 10.1038/s41467-023-39167-0 (PMC10272163; doi:10.1038/s41467-023-39167-0)
Supplement: Supplementary file 14 — Source Data [file 41467_2023_39167_MOESM14_ESM.xlsx]

## Sheet: Fig.2
										Fig.2H
										time(s)	wt			Cr-wrky53			WRKY53-OE
										6	2589.01	3186.02	6353.27	404.888	1762.95	3322.12	4125.95	11699.1	11712.3
Fig.2E	Survival Rate			Fig.2F	Fresh Weight Ratio					12
WT	Cr-oswrky53	OsWRKY53-OE		WT	Cr-oswrky53	OsWRKY53-OE				18
63.64	69.57	20.83		0.35523	0.537313	0.208847				24	2538.39	4432.02	6247.76	413.689	1741.77	3663.44	4007.35	11903.6	20311.3
58.33	75	25		0.358368	0.546269	0.307391				30
59.09	69.57	4.55		0.348326	0.533475	0.286114				36
										42	2504.74	4203.69	6415.24	331.179	2015.93	2807.77	3879.87	12270.6	11049.4
Fig.2G										48
time(s)	wt			Cr-wrky53			WRKY53-OE			54
12	-97.4323	16.7927	-129.563	-71.8487	25.7313	140.376	-35.9363	-21.8657	-27.7777	60	2533.94	4168.89	6045.01	365.079	1552.89	3099.83	3780.17	12535.8	12907.2
										66
										72
36	-19.0203	-132.614	-1.446	10.6103	42.224	-3.92367	-54.7233	108.714	40.6573	78	2560.93	3968.04	6091.52	626.151	1524.46	1857.87	4058.17	12664.9	14971
										84
										90
60	86.1787	-132.671	10.9267	43.9547	-4.024	34.3567	80.1853	-23.602	-24.4083	96	1935.85	4257	6368.01	526.322	1470.64	3071.2	3749.11	12836.6	15185.2
										102
										108
84	17.1857	0.125333	-36.786	-28.3557	-4.83633	27.6687	49.3443	0.296333	30.5193	114	1484.31	4335.6	6305.24	615.774	1545.38	2981.6	3706.89	13052.2	15643.2
										120
										126
108	104.366	-74.9827	-8.87033	54.3117	2.22967	2.17467	-47.9993	30.1047	70.977	132	1728.59	4250.32	6438.2	300.561	1371.5	2819.78	3449.07	13128	13975.3
										138
										144
132	20.4993	-51.8213	-101.074	-25.8073	-38.563	37.238	-48.04	-19.7047	-33.5457	150	2569.01	4382	6746.5	267.226	1392.01	2334.17	3210.09	13211.4	13464.7
										156
										162
156	-4.421	-116.282	-7.226	2.24133	14.072	31.7867	57.4537	-14.254	60.1263	168	1897.31	4195.1	6437.6	330.881	1492.06	2660.91	3458.45	13287.4	12378.7
										174
										180
180	-9.79733	62.7993	11.5947	55.1527	54.5093	42.6583	2.18933	9.04467	-14.4227	186	2024.06	4093.88	6604.71	553.182	1227.89	2540.08	3396.75	13550.2	11797
										192
										198
204	33.2233	-41.6623	7.799	-52.908	-21.661	65.406	40.1033	-21.693	22.8107	204	1815.9	4190.55	6767.06	263.984	1395.83	2869.12	3342.29	13932.1	11524
										210
										216
228	-26.2087	-69.429	119.349	39.5027	27.073	46.5217	26.7313	-12.8697	-11.2717	222	1100.56	4048.34	6931.63	150.9	1284.98	2444.69	3476.08	14191.4	11839.3
										228
										234
252	220.661	-59.4847	-11.6043	8.79933	55.882	83.8293	-13.513	55.6067	94.096	240	1662.67	4044.45	6255.93	443.671	1338.32	2667.08	3116.01	14373.5	11184.5
										246
										252
276	18.9847	-91.644	94.9797	22.747	-45.9753	75.842	88.5293	27.806	18.3847	258	1723.62	4245.83	7401.59	529.862	1386.73	2711.02	3023.58	14555.9	10331.5
										264
										270
300	-11.351	-56.0827	-82.7417	-8.372	63.784	-6.239	8.20433	-53.2733	-6.46367	276	1821.08	4061.16	7548.69	366.318	1268.73	2607.04	3176.2	14747.7	10834.2
12	308.457	633.148	380.665	555.535	1046.16	733.073	361.281	340.665	325.661
36	221.273	574.706	312.237	513.948	916.407	829.44	315.825	287.019	344.537
60	294.687	612.552	270.172	442.002	845.313	908.653	293.599	291.913	404.258
84	252.743	623.212	348.362	514.854	858.773	843.347	374.071	216.274	326.793
108	294.175	518.582	362.053	535.473	938.983	860.835	196.557	256.386	293.139
132	312.243	593.046	463.548	413.22	897.694	833.161	262.839	229.627	333.563
156	237.307	515.478	440.497	448.172	819.332	773.27	291.708	138.346	238.987
180	370.415	510.838	419.505	468.631	831.626	784.542	338.449	231.67	227.004
204	272.156	545.34	447.802	392.614	783.64	828.213	147.841	250.51	211.662
228	271.681	415.276	383.149	541.843	824.133	844.994	250.133	239.014	176.875
252	313.874	187.85	334.345	329.366	691.757	702.601	306.433	308.13	224.546
276	204.21	324.69	446.824	390.47	730.344	724.162	203.904	171.865	104.394
300	161.792	181.225	351.659	330.281	749.319	764.98	306.582	111.185	117.014
324	246.304	175.294	361.996	438.058	821.078	709.324	213.717	200.668	165.441
348	268.852	256.796	358.855	480.513	846.202	754.676	263.159	231.906	56.059
372	302.729	160.17	395.852	356.632	793.112	797.166	203.964	282.912	195.104
396	284.922	257.593	289.28	370.346	731.398	720.185	263.063	168.695	219.652
420	205.222	104.111	371.96	397.899	809.659	567.626	195.791	229.173	177.556

## Sheet: Fig.3
Na Content	ZH11				MT-1				MT-2
Control	0.05574	0.051423	0.050483		0.057329	0.042618	0.031454		0.103248	0.105165	0.122034
Salt treated	0.403594	0.452592	0.394799		0.699505	0.751632	0.732737		0.890565	0.942416	0.911506
Na+/K+ concent ratio
Control	0.0826532	0.0762518	0.0748579		0.0845714	0.0628698	0.0464007		0.157036	0.159952	0.185609
Salt treated	0.70684	0.792653	0.691437		1.17537	1.26296	1.23121		1.46015	1.54517	1.49449
water content
Control	0.850064	0.850883	0.849838		0.851255	0.852754	0.85082		0.868158	0.859712	0.863603
Salt treated	0.749801	0.736194	0.748264		0.657463	0.712319	0.692857		0.676796	0.6955	0.703286
survival
Control	1	0.909	1		0.875	0.917	1		0.917	1	1
Salt treated	0.826	0.818	0.833		0.7	0.75	0.682		0.5	0.4	0.565
Na Content	ZH11				oe-1				oe-2
Control	0.0672691	0.0808882	0.0704376		0.0826234	0.0761622	0.0084167		0.0921129	0.0845836	0.0812209
Salt treated	2.84657	2.34774	2.53016		0.414448	0.438204	0.36057		0.602655	0.949861	0.452901
Na+/K+ concent ratio
Control	0.110254	0.130868	0.110792		0.00948119	0.016546	0.00274444		0.124925	0.113396	0.101594
Salt treated	6.72844	6.62016	6.41105		0.506933	0.493949	0.448457		0.891245	0.823651	0.717849
water content
Control	0.847137	0.849513	0.847695		0.856508	0.856188	0.862195		0.86227	0.864331	0.866502
Salt treated	0.70073	0.64252	0.636364		0.762694	0.757436	0.758947		0.711111	0.714721	0.713559
survival
Control	0.917	0.87	1		1	0.875	1		0.909	0.9	1
Salt treated	0.1	0.143	0.125		0.875	0.773	0.826		0.4	0.667	0.545

## Sheet: Fig.4
4E							4B
	pAN580	pAN580	WRKY53
	pGreen	Pro::hkt1;5	Pro::hkt1;5
	0.0005	0.0019	0.0014
	0.0005	0.0024	0.0011
	0.0007	0.003	0.0012
4F
	pAN580	WRKY53
	W	W	W3	W4	W5	W6
	0.007	0.0067	0.0053	0.0091	0.0084	0.0083
	0.0099	0.0034	0.0047	0.0089	0.0155	0.0066
	0.0079	0.0063	0.0081	0.0108	0.0118	0.0121

## Sheet: Fig.5
5B
	ZH11	dsg1
	74.3	37.8
	68.75	33.3
	67.8	24.2
5E
	WT			Cr-oswrky53
	1616538	1676373	1498013	755106	942904	780435
	9255134	7248454	9796868	5053329	3908981	4242096		5C
5G
	ZH11	dsg1
	1098767	1245065
	1007909	1309953
	1069301	1525999

## Sheet: Supplementary Fig. 16
16a
	-NaCl			+NaCl
0	1.07995	1.02728	0.892773	1.07995	1.02728	0.892773
0.5	1.20848	1.05442	0.871248	4.05694	3.82804	3.75104
4	0.714891	0.691151	0.679113	2.77935	2.78931	2.91076
24	0.287463	0.286112	0.284852	1.63756	1.5687	1.49671
48	0.153749	0.146251	0.132174	0.288854	0.262338	0.299165
16d
WT			Cr-oswrky53
58.97	59.7	56.7	66.67	63.54	62.16

## Sheet: Supplementary Fig. 17
	17a						17b
									Control			Salt stress
								Haowai	0.895229	1.03482	1.06995	3.72987	2.88193	3.30382
								yandao1069	1.00241	0.709322	0.899767	3.65527	3.2575	2.98228
								Kuaidaozi	1.26842	1.25369	1.29006	4.85822	4.97879	4.89952
								Aijiaonante	1.18999	1.20965	1.00475	4.28097	4.24512	2.95288
								Aleihuang	1.42931	1.62647	1.54103	5.13537	4.66035	4.82004
								Yaxuenuo	1.12156	1.10799	1.0951	2.44988	2.47235	2.49683
								Nongyu1675	0.996529	0.965693	1.17312	2.76646	3.41776	3.09252
								Hunanxian	1.0106	0.99621	0.920123	2.09335	2.13377	1.991
								Sihuisanchaoqi	1.40169	1.27725	1.30062	1.84008	1.61568	1.95254
							17d
							Control	Salt treated		Control	Salt treated
							WT	Cr-mkk10.2		WT	Cr-mkk10.2
							39.8	33.6		31	23.2
							39.5	32.4		29.8	24
							40.2	33.5		28.8	23.8
							37.5	34.7		31.5	19.4
							40.5	37		31.5	24.8
							40	37.8		31	20.4
							17e
							Control	Salt treated		Control	Salt treated
							WT	Cr-mkk10.2		WT	Cr-mkk10.2
							16.5	13.2		14.5	10.5
							15.8	14.7		14.2	8.5
							16.5	15.5		15.2	10.3
							15.4	14.5		14	8.5
							15	12.3		16.5	8.5
							16.8	13		15.4	10.7
							17i
							ZH11
							97	99	105	105	106
							64	61	75	67	74
							MT-1
							101	100	100	103	101
							51	58	60	55	56
							MT-2
							99	105	107	102	104
							48	51	61	56	55
							17j
							ZH11
							8	7	11	10	7
							8	8	7	7	6
							MT-1
							9	6	9	8	8
							4	4	3	3	6
							MT-2
							7	8	9	7	9
							4	4	3	5	4
							17l
							0mM	ZH11	11.4	10.6	11.2	10.4	10.8
								MT-1	10.7	10.5	10.2	11.1	10.7
								MT-2	11.8	11.5	12.3	12.1	11.9
							100mM	ZH11	3.6	3.5	3.3	3.6	3
								MT-1	3	3	2	2.5	3.2
								MT-2	2.3	2.3	2.3	2.8	2.9

## Sheet: Supplementary Fig. 18
18b
WT	Cr-mkk10.2
277266	1061702
399604	1225962
308488	1108599
18c
0μM	50μM	100μM	200μM	500μM	1000μM	1500μM	2000μM	2300μM
38.8887	29.0492	42.0529	5.90622	96.154	-10.6381	-41.3966	3.00976	24.058
0.507375	46.0062	52.4114	35.6931	81.8211	26.1593	-4.93157	8.81633	36.6094
-14.6076	13.4487	-7.61731	42.0839	131.669	55.9316	14.5234	34.7349	12.613
18d
WT	Cr-mkk10.2
96.154	34.546
81.8211	6.76559
131.669	8.93824
18e
	ZH11			MT-1			MT-2
12	35.955	-46.5703	53.1013	4.77767	-24.4927	21.7057	-52.546	22.101	16.631
36	4.43633	-21.304	-13.644	-20.684	8.36367	12.3907	-39.4493	-85.213	8.676
60	-45.725	-21.5667	-23.966	0.151	110.367	32.4383	-12.5557	-25.96	-59.944
84	-16.4617	42.0043	25.8117	12.915	22.025	-17.9167	-24.1477	-49.709	-5.51033
108	72.1087	-31.4857	-15.8827	18.129	41.579	-11.526	-34.8537	-34.0893	-61.8533
132	-13.6993	-5.68767	16.4647	-58.563	-1.28933	46.3137	-25.2933	-51.6443	-59.4807
156	44.879	-5.11867	27.3717	19.307	24.4073	-20.9087	25.9357	-24.7693	-48.4113
180	6.64833	-28.7693	-1.525	-23.511	63.3907	82.7333	50.2337	12.54	2.24667
204	0.412667	45.3453	18.1577	31.363	-11.006	14.1113	-1.177	51.3517	-61.2967
228	19.7863	22.9663	10.6597	14.961	24.626	-10.7947	0.479667	-30.4347	12.742
252	24.494	49.1507	-7.54	20.7443	-27.5607	33.567	-68.509	-54.618	-14.213
12	3850.58	2979.63	4235.37	600.202	743.396	2217.38	631.144	720.44	880.573
36	3588.58	2819.37	4094.77	811.499	694.301	2198.86	677.013	581.117	1110.7
60	4208.39	2931.92	4255.99	310.985	793.667	2348.98	760.573	752.338	1218.55
84	3889.17	2884.54	3995.57	664.668	879.678	2114.82	774.409	764.227	1031.49
108	3778.56	2755.25	3946.76	501.092	801.2	2274.42	543.563	775.97	812.214
132	4216.48	2647.43	3972.43	811.465	810.344	2124.86	694.768	771.729	1049.03
156	4207.87	2556.12	4000.41	444.509	871.42	2220.82	737.778	595.353	940.704
180	4186.12	2712.98	3748.31	297.366	989.53	2337.85	596.385	761.112	1073.02
204	4360.06	2427.26	3812.32	405.792	851.534	2282.63	592.477	682.271	1120.86
228	4447.85	2359.78	3895.76	649.73	758.439	2116.53	459.801	679.556	1078.3
252	4443.95	2559.78	3672.38	397.879	935.065	2001.34	526.55	675.291	1034.59
276	4716.27	2593.42	3695.22	280.508	1001.44	2170.67	863.497	662.989	994.419
300	4076.26	2336	3981.94	408.553	774.485	2080.05	693.482	687.199	1034.26
324	3971.93	2296.92	4031.74	358.705	1008.72	2186.97	491.074	748.501	1153.65
348	4230.65	2304.76	3727.39	260.548	868.541	1930.33	290.414	518.498	904.843
372	4234.54	2412.88	3939.5	452.143	763.325	2018.72	685.532	886.569	445.788
396	4211.08	2212.37	3811.68	597.592	813.562	1988.09	485.647	813.034	727.263
420	3996.08	2209.61	3834.36	351.295	956.714	2190.43	577.989	810.382	989.987
444	4419.96	2240.33	3837.1	450.393	983.93	2135.63	677.367	666.88	1046.58
468	4126.63	2412.68	3977.92	486.733	649.974	2031.5	784.16	711.94	1036.42
492	3885.49	2369.07	4020.29	73.84	946.282	2032.34	489.572	800.77	963.726
516	3906.76	2370.71	3934.82	951.882	932.521	2192.43	542.615	560.041	906.317
540	4039.14	2467.36	3843.12	44.8853	835.352	1985.56	548.995	670.689	666.15
564	4714.37	2388.23	3752.34	103.928	1022.42	2149.16	510.063	653.536	989.947
588	4798.4	2285.99	4039.93	114.344	905.906	2206.74	766.638	625.188	976.897
612	4679.39	2091.2	3746.18	126.484	924.936	1958.75	702.694	548.279	620.569
636	4403.44	2283.58	3987.04	702.887	1100.42	2059.72	439.78	489.866	472.82
660	4147.39	2333.21	3821.09	882.559	758.461	2044.11	467.872	654.565	775.057
684	3857.22	2154.83	3892.64	236.276	974.711	2180.87	714.236	496.589	759.013
708	4538.38	2166.2	3920.66	103.854	1279.08	1771.04	495.523	628.038	1009.18

## Sheet: Supplementary Fig. 19
19b								19f
	No Ab			Anti-OsWRKY53				GPF	GPF	wrky53
P1	0.505022	0.532548	0.517745	3.68921	5.16482	2.87091		pGreen	pro::MKK10.2	pro::MKK10.2
P2	0.284744	1.11426	1.48744	1.05737	1.50882	1.62127		0.0005	0.009	0.0012
actin	0.19587	0.234862	0.241099	1.04685	0.95286	0.927752		0.0005	0.0123	0.0012
								0.0007	0.0167	0.0013
19d
								19g
								GPF	GPF	wrky53	GPF	wrky53
								pGreen	pro::MKK10.2	pro::MKK10.2	w-box truncated	w-box truncated
								0.0002	0.0069	0.0008	0.0026	0.0031
								0.0005	0.0087	0.0015	0.0026	0.0017
								0.0006	0.0093	0.0019	0.0042	0.0019

## Sheet: Supplementary Fig. 20
20a
	No Ab			Anti-OsWRKY53
P1	1.11919	1.26199	1.02167	2.3305	2.71336	2.64822
P2	0.240517	0.208668	0.160467	1.10698	1.09114	1.09429
actin	1.32529	1.01424	0.737786	1.12034	0.861912	1.0875
20c
left pannel								right pannel
	WT			CR-oswrky53					WT			CR-oswrky53
Control	0.973525	1.02648	1	2.50056	1.9577	3.05003		Control	0.968564	1	1.03144	1.4817	1.11764	1.32676
Salt treated	0.876253	0.870559	0.882058	1.96707	1.98694	2.94508		Salt treated	2.13817	1.69884	1.73796	3.05357	3.00174	1.8512
Control	0.517637	0.495509	0.669135	0.605825	0.399465	0.44081		Control	59.5695	52.932	65.9082	142.599	133.448	127.053
Salt treated	0.369035	0.366771	0.365761	0.753768	0.673162	0.65236		Salt treated	36.2665	46.7937	32.0554	83.9139	70.5767	53.4095

## Sheet: Supplementary Fig. 21
	21e
	WT	Cr-oswrky53	Cr-wrky53hkt1;5	Cr-wrky53mkk10.2
	27.3	50	41.6	9.01
	34.8	47.8	33.4	17.4
	23	45.4	37.5	21.7

[truncated: 3 more sheets: Supplementary Fig. 22, Supplementary Fig. 23, Supplementary Fig. 24]
